# Supplementary material for: The InBIO Barcoding Initiative Database: contribution to the knowledge on DNA barcodes of cuckoo wasps, with the description of new species from the Iberian Peninsula (Hymenoptera, Chrysididae)
Source: Biodivers Data J. 2023 Mar 1;11:e98743. doi: 10.3897/BDJ.11.e98743 (PMC10848353; doi:10.3897/BDJ.11.e98743)
Supplement: XML Treatment for Hedychridium calcarium [file BDJ.11.e98743-treatment1.xml]

<!DOCTYPE tp:taxon-treatment
  PUBLIC "-//TaxonX//DTD Taxonomic Treatment Publishing DTD v0 20100105//EN" "tax-treatment-NSO.dtd">
<tp:taxon-treatment xmlns:tp="http://www.plazi.org/taxpub"><tp:treatment-meta><mixed-citation publication-type="journal"><person-group><name><surname>Rosa</surname><given-names>Paolo</given-names></name><name><surname>Wood</surname><given-names>Thomas</given-names></name><name><surname>Silva</surname><given-names>Teresa Luísa L.</given-names></name><name><surname>Veríssimo</surname><given-names>Joana</given-names></name><name><surname>Mata</surname><given-names>Vanessa A.</given-names></name><name><surname>Michez</surname><given-names>Denis</given-names></name><name><surname>Beja</surname><given-names>Pedro</given-names></name><name><surname>Ferreira</surname><given-names>Sónia</given-names></name></person-group><article-title>The InBIO Barcoding Initiative Database: contribution to the knowledge on DNA barcodes of cuckoo wasps, with the description of new species from the Iberian Peninsula (<tp:taxon-name><tp:taxon-name-part taxon-name-part-type="order">Hymenoptera</tp:taxon-name-part></tp:taxon-name>, <tp:taxon-name><tp:taxon-name-part taxon-name-part-type="family">Chrysididae</tp:taxon-name-part></tp:taxon-name>)</article-title><source>Biodivers Data J</source><day>01</day><month>03</month><year>2023</year><volume>11</volume><pub-id pub-id-type="doi">10.3897/BDJ.11.e98743</pub-id></mixed-citation></tp:treatment-meta><tp:nomenclature><tp:taxon-name>
            <object-id xmlns:xlink="http://www.w3.org/1999/xlink" content-type="arpha" xlink:type="simple">3F0C3582-68A5-56F4-AB54-560BFAF22973</object-id>
            <tp:taxon-name-part taxon-name-part-type="genus">Hedychridium</tp:taxon-name-part>
            <tp:taxon-name-part taxon-name-part-type="species">calcarium</tp:taxon-name-part>
            <object-id xmlns:xlink="http://www.w3.org/1999/xlink" content-type="zoobank" xlink:type="simple" object-id-type="ZooBank">3F4762B4-7EAB-4B8F-9B63-F18EA15255C4</object-id>
          </tp:taxon-name><tp:taxon-authority>Rosa</tp:taxon-authority><tp:taxon-status xmlns:xlink="http://www.w3.org/1999/xlink" xlink:type="simple">sp. nov.</tp:taxon-status></tp:nomenclature><tp:treatment-sec sec-type="materials"><title>Materials</title><list list-type="alpha-lower" list-content="occurrences"><list-item><p><bold>Type status:</bold> <named-content xmlns:xlink="http://www.w3.org/1999/xlink" content-type="dwc:typeStatus" xlink:type="simple">Holotype</named-content>. <bold>Occurrence:</bold> catalogNumber: <named-content xmlns:xlink="http://www.w3.org/1999/xlink" content-type="dwc:catalogNumber" xlink:type="simple">INV12794</named-content>; recordNumber: <named-content xmlns:xlink="http://www.w3.org/1999/xlink" content-type="dwc:recordNumber" xlink:type="simple">INV12794</named-content>; recordedBy: <named-content xmlns:xlink="http://www.w3.org/1999/xlink" content-type="dwc:recordedBy" xlink:type="simple">Thomas Wood</named-content>; individualID: <named-content xmlns:xlink="http://www.w3.org/1999/xlink" content-type="dwc:individualID" xlink:type="simple">INV12794</named-content>; individualCount: <named-content xmlns:xlink="http://www.w3.org/1999/xlink" content-type="dwc:individualCount" xlink:type="simple">1</named-content>; lifeStage: <named-content xmlns:xlink="http://www.w3.org/1999/xlink" content-type="dwc:lifeStage" xlink:type="simple">Adult</named-content>; otherCatalogNumbers: <named-content xmlns:xlink="http://www.w3.org/1999/xlink" content-type="dwc:otherCatalogNumbers" xlink:type="simple">IBIHM1195-22</named-content>; occurrenceID: <named-content xmlns:xlink="http://www.w3.org/1999/xlink" content-type="dwc:occurrenceID" xlink:type="simple">0D71E997-8420-5092-B584-2E6619F2EA61</named-content>; <bold>Taxon:</bold> scientificName: <named-content xmlns:xlink="http://www.w3.org/1999/xlink" content-type="dwc:scientificName" xlink:type="simple"><tp:taxon-name><tp:taxon-name-part taxon-name-part-type="genus" reg="Hedychridium">Hedychridium</tp:taxon-name-part></tp:taxon-name> sp.</named-content>; phylum: <named-content xmlns:xlink="http://www.w3.org/1999/xlink" content-type="dwc:phylum" xlink:type="simple"><tp:taxon-name><tp:taxon-name-part taxon-name-part-type="phylum">Arthropoda</tp:taxon-name-part></tp:taxon-name></named-content>; class: <named-content xmlns:xlink="http://www.w3.org/1999/xlink" content-type="dwc:class" xlink:type="simple"><tp:taxon-name><tp:taxon-name-part taxon-name-part-type="class">Insecta</tp:taxon-name-part></tp:taxon-name></named-content>; order: <named-content xmlns:xlink="http://www.w3.org/1999/xlink" content-type="dwc:order" xlink:type="simple"><tp:taxon-name><tp:taxon-name-part taxon-name-part-type="order">Hymenoptera</tp:taxon-name-part></tp:taxon-name></named-content>; family: <named-content xmlns:xlink="http://www.w3.org/1999/xlink" content-type="dwc:family" xlink:type="simple"><tp:taxon-name><tp:taxon-name-part taxon-name-part-type="family">Chrysididae</tp:taxon-name-part></tp:taxon-name></named-content>; genus: <named-content xmlns:xlink="http://www.w3.org/1999/xlink" content-type="dwc:genus" xlink:type="simple"><tp:taxon-name><tp:taxon-name-part taxon-name-part-type="genus">Hedychridium</tp:taxon-name-part></tp:taxon-name></named-content>; <bold>Location:</bold> country: <named-content xmlns:xlink="http://www.w3.org/1999/xlink" content-type="dwc:country" xlink:type="simple">Spain</named-content>; locality: <named-content xmlns:xlink="http://www.w3.org/1999/xlink" content-type="dwc:locality" xlink:type="simple">Sierra de Baza, Prados del Rey</named-content>; decimalLatitude: <named-content xmlns:xlink="http://www.w3.org/1999/xlink" content-type="dwc:decimalLatitude" xlink:type="simple">37.375</named-content>; decimalLongitude: <named-content xmlns:xlink="http://www.w3.org/1999/xlink" content-type="dwc:decimalLongitude" xlink:type="simple">-2.854</named-content>; <bold>Identification:</bold> identifiedBy: <named-content xmlns:xlink="http://www.w3.org/1999/xlink" content-type="dwc:identifiedBy" xlink:type="simple">Paolo Rosa</named-content>; <bold>Event:</bold> year: <named-content xmlns:xlink="http://www.w3.org/1999/xlink" content-type="dwc:year" xlink:type="simple">2021</named-content>; month: <named-content xmlns:xlink="http://www.w3.org/1999/xlink" content-type="dwc:month" xlink:type="simple">6</named-content>; day: <named-content xmlns:xlink="http://www.w3.org/1999/xlink" content-type="dwc:day" xlink:type="simple">25</named-content>; <bold>Record Level:</bold> institutionCode: <named-content xmlns:xlink="http://www.w3.org/1999/xlink" content-type="dwc:institutionCode" xlink:type="simple">Universite de Mons</named-content></p></list-item><list-item><p><bold>Type status:</bold> <named-content xmlns:xlink="http://www.w3.org/1999/xlink" content-type="dwc:typeStatus" xlink:type="simple">Paratype</named-content>. <bold>Occurrence:</bold> catalogNumber: <named-content xmlns:xlink="http://www.w3.org/1999/xlink" content-type="dwc:catalogNumber" xlink:type="simple">INV12795</named-content>; recordNumber: <named-content xmlns:xlink="http://www.w3.org/1999/xlink" content-type="dwc:recordNumber" xlink:type="simple">INV12795</named-content>; recordedBy: <named-content xmlns:xlink="http://www.w3.org/1999/xlink" content-type="dwc:recordedBy" xlink:type="simple">Thomas Wood</named-content>; individualID: <named-content xmlns:xlink="http://www.w3.org/1999/xlink" content-type="dwc:individualID" xlink:type="simple">INV12795</named-content>; individualCount: <named-content xmlns:xlink="http://www.w3.org/1999/xlink" content-type="dwc:individualCount" xlink:type="simple">1</named-content>; lifeStage: <named-content xmlns:xlink="http://www.w3.org/1999/xlink" content-type="dwc:lifeStage" xlink:type="simple">Adult</named-content>; otherCatalogNumbers: <named-content xmlns:xlink="http://www.w3.org/1999/xlink" content-type="dwc:otherCatalogNumbers" xlink:type="simple">IBIHM1196-22</named-content>; occurrenceID: <named-content xmlns:xlink="http://www.w3.org/1999/xlink" content-type="dwc:occurrenceID" xlink:type="simple">DF256B6E-111E-51B6-8356-0E121E5033F4</named-content>; <bold>Taxon:</bold> scientificName: <named-content xmlns:xlink="http://www.w3.org/1999/xlink" content-type="dwc:scientificName" xlink:type="simple"><tp:taxon-name><tp:taxon-name-part taxon-name-part-type="genus" reg="Hedychridium">Hedychridium</tp:taxon-name-part></tp:taxon-name> sp.</named-content>; phylum: <named-content xmlns:xlink="http://www.w3.org/1999/xlink" content-type="dwc:phylum" xlink:type="simple"><tp:taxon-name><tp:taxon-name-part taxon-name-part-type="phylum">Arthropoda</tp:taxon-name-part></tp:taxon-name></named-content>; class: <named-content xmlns:xlink="http://www.w3.org/1999/xlink" content-type="dwc:class" xlink:type="simple"><tp:taxon-name><tp:taxon-name-part taxon-name-part-type="class">Insecta</tp:taxon-name-part></tp:taxon-name></named-content>; order: <named-content xmlns:xlink="http://www.w3.org/1999/xlink" content-type="dwc:order" xlink:type="simple"><tp:taxon-name><tp:taxon-name-part taxon-name-part-type="order">Hymenoptera</tp:taxon-name-part></tp:taxon-name></named-content>; family: <named-content xmlns:xlink="http://www.w3.org/1999/xlink" content-type="dwc:family" xlink:type="simple"><tp:taxon-name><tp:taxon-name-part taxon-name-part-type="family">Chrysididae</tp:taxon-name-part></tp:taxon-name></named-content>; genus: <named-content xmlns:xlink="http://www.w3.org/1999/xlink" content-type="dwc:genus" xlink:type="simple"><tp:taxon-name><tp:taxon-name-part taxon-name-part-type="genus">Hedychridium</tp:taxon-name-part></tp:taxon-name></named-content>; <bold>Location:</bold> country: <named-content xmlns:xlink="http://www.w3.org/1999/xlink" content-type="dwc:country" xlink:type="simple">Spain</named-content>; locality: <named-content xmlns:xlink="http://www.w3.org/1999/xlink" content-type="dwc:locality" xlink:type="simple">Noguera de Albarracin, Barranco de la Olmeda</named-content>; decimalLatitude: <named-content xmlns:xlink="http://www.w3.org/1999/xlink" content-type="dwc:decimalLatitude" xlink:type="simple">40.462</named-content>; decimalLongitude: <named-content xmlns:xlink="http://www.w3.org/1999/xlink" content-type="dwc:decimalLongitude" xlink:type="simple">-1.614</named-content>; <bold>Identification:</bold> identifiedBy: <named-content xmlns:xlink="http://www.w3.org/1999/xlink" content-type="dwc:identifiedBy" xlink:type="simple">Paolo Rosa</named-content>; <bold>Event:</bold> year: <named-content xmlns:xlink="http://www.w3.org/1999/xlink" content-type="dwc:year" xlink:type="simple">2021</named-content>; month: <named-content xmlns:xlink="http://www.w3.org/1999/xlink" content-type="dwc:month" xlink:type="simple">6</named-content>; day: <named-content xmlns:xlink="http://www.w3.org/1999/xlink" content-type="dwc:day" xlink:type="simple">27</named-content>; <bold>Record Level:</bold> institutionCode: <named-content xmlns:xlink="http://www.w3.org/1999/xlink" content-type="dwc:institutionCode" xlink:type="simple">Universite de Mons</named-content></p></list-item><list-item><p><bold>Type status:</bold> <named-content xmlns:xlink="http://www.w3.org/1999/xlink" content-type="dwc:typeStatus" xlink:type="simple">Paratype</named-content>. <bold>Occurrence:</bold> catalogNumber: <named-content xmlns:xlink="http://www.w3.org/1999/xlink" content-type="dwc:catalogNumber" xlink:type="simple">INV12796</named-content>; recordNumber: <named-content xmlns:xlink="http://www.w3.org/1999/xlink" content-type="dwc:recordNumber" xlink:type="simple">INV12796</named-content>; recordedBy: <named-content xmlns:xlink="http://www.w3.org/1999/xlink" content-type="dwc:recordedBy" xlink:type="simple">Thomas Wood</named-content>; individualID: <named-content xmlns:xlink="http://www.w3.org/1999/xlink" content-type="dwc:individualID" xlink:type="simple">INV12796</named-content>; individualCount: <named-content xmlns:xlink="http://www.w3.org/1999/xlink" content-type="dwc:individualCount" xlink:type="simple">1</named-content>; lifeStage: <named-content xmlns:xlink="http://www.w3.org/1999/xlink" content-type="dwc:lifeStage" xlink:type="simple">Adult</named-content>; otherCatalogNumbers: <named-content xmlns:xlink="http://www.w3.org/1999/xlink" content-type="dwc:otherCatalogNumbers" xlink:type="simple">IBIHM1197-22</named-content>; occurrenceID: <named-content xmlns:xlink="http://www.w3.org/1999/xlink" content-type="dwc:occurrenceID" xlink:type="simple">D746B3CE-8112-585E-B5AA-FBB5866002CB</named-content>; <bold>Taxon:</bold> scientificName: <named-content xmlns:xlink="http://www.w3.org/1999/xlink" content-type="dwc:scientificName" xlink:type="simple"><tp:taxon-name><tp:taxon-name-part taxon-name-part-type="genus" reg="Hedychridium">Hedychridium</tp:taxon-name-part></tp:taxon-name> sp.</named-content>; phylum: <named-content xmlns:xlink="http://www.w3.org/1999/xlink" content-type="dwc:phylum" xlink:type="simple"><tp:taxon-name><tp:taxon-name-part taxon-name-part-type="phylum">Arthropoda</tp:taxon-name-part></tp:taxon-name></named-content>; class: <named-content xmlns:xlink="http://www.w3.org/1999/xlink" content-type="dwc:class" xlink:type="simple"><tp:taxon-name><tp:taxon-name-part taxon-name-part-type="class">Insecta</tp:taxon-name-part></tp:taxon-name></named-content>; order: <named-content xmlns:xlink="http://www.w3.org/1999/xlink" content-type="dwc:order" xlink:type="simple"><tp:taxon-name><tp:taxon-name-part taxon-name-part-type="order">Hymenoptera</tp:taxon-name-part></tp:taxon-name></named-content>; family: <named-content xmlns:xlink="http://www.w3.org/1999/xlink" content-type="dwc:family" xlink:type="simple"><tp:taxon-name><tp:taxon-name-part taxon-name-part-type="family">Chrysididae</tp:taxon-name-part></tp:taxon-name></named-content>; genus: <named-content xmlns:xlink="http://www.w3.org/1999/xlink" content-type="dwc:genus" xlink:type="simple"><tp:taxon-name><tp:taxon-name-part taxon-name-part-type="genus">Hedychridium</tp:taxon-name-part></tp:taxon-name></named-content>; <bold>Location:</bold> country: <named-content xmlns:xlink="http://www.w3.org/1999/xlink" content-type="dwc:country" xlink:type="simple">Spain</named-content>; locality: <named-content xmlns:xlink="http://www.w3.org/1999/xlink" content-type="dwc:locality" xlink:type="simple">Villar del Cobo, Barranco de los Oncenachos</named-content>; decimalLatitude: <named-content xmlns:xlink="http://www.w3.org/1999/xlink" content-type="dwc:decimalLatitude" xlink:type="simple">40.397</named-content>; decimalLongitude: <named-content xmlns:xlink="http://www.w3.org/1999/xlink" content-type="dwc:decimalLongitude" xlink:type="simple">-1.674</named-content>; <bold>Identification:</bold> identifiedBy: <named-content xmlns:xlink="http://www.w3.org/1999/xlink" content-type="dwc:identifiedBy" xlink:type="simple">Paolo Rosa</named-content>; <bold>Event:</bold> year: <named-content xmlns:xlink="http://www.w3.org/1999/xlink" content-type="dwc:year" xlink:type="simple">2021</named-content>; month: <named-content xmlns:xlink="http://www.w3.org/1999/xlink" content-type="dwc:month" xlink:type="simple">6</named-content>; day: <named-content xmlns:xlink="http://www.w3.org/1999/xlink" content-type="dwc:day" xlink:type="simple">19</named-content>; <bold>Record Level:</bold> institutionCode: <named-content xmlns:xlink="http://www.w3.org/1999/xlink" content-type="dwc:institutionCode" xlink:type="simple">Universite de Mons</named-content></p></list-item></list></tp:treatment-sec><tp:treatment-sec sec-type="Description"><title>Description</title><p><italic>Female</italic>. Body length 5.0–5.4 mm (holotype 5.4 mm (Fig. <xref ref-type="fig" rid="F8283157">3</xref>)). Forewing length 3.0–3.5 mm.</p><p><italic>Head</italic>. Brow with medium, contiguous punctures (ca. 0.4 × MOD), suddenly decreasing diameter from frontal declivity to malar spaces and clypeus (Fig. <xref ref-type="fig" rid="F8283157">3</xref>C); face, in frontal view, micropunctate along inner eye margin; scapal basin with polished intervals; medial line complete from anterior ocellus to clypeus; clypeus finely punctate with wide polished intervals; clypeal apical margin thickened, triangularly-shaped, non-metallic brown; ocellar area with small punctures, without line connecting posterior ocelli; temples regularly rounded, double punctate. OOL = 1.9 × MOD; POL = 1.5 × MOD; MS = 0.6 × MOD; relative length of P:F1:F2:F3 = 1:1.1:0.8:0.8. Malar space as long as antennal thickness.</p><p><italic>Mesosoma</italic>. Pronotum with punctation irregularly sized, mostly contiguous and large, umbelicate punctures up to 0.6 MOD; intervals between large punctures densely micropunctate. Mesoscutum with similar punctuation, yet punctures relatively smaller and micropunctures sparser compared to intervals on pronotum. Scutellum with polished intervals and sparse micropunctures. Metascutellum with reticulate-foveate punctures (0.8 × MOD). Metapectal-propodeal complex with metapostnotum wider than in other species (Fig. <xref ref-type="fig" rid="F8283173">4</xref>A) and posterior propodeal projection [= propodeal teeth] triangular, with thickened, blunt apex, slightly pointing backwards. Forewing medial vein 1.5 times as long as RS stub, medially gently arched; Rs stub as along as pterostigma. Hind leg unmodified, metatibia entirely black, without visible spots or depressions.</p><p><italic>Metasoma</italic>. Punctation on terga minute, even, sparse, regularly spaced, 1–2 PD apart. Third tergum laterally with denser, deeper punctures (Fig. <xref ref-type="fig" rid="F8283157">3</xref>E); posterior margin with hyaline rim (2 PD).</p><p><italic>Colouration</italic>. Head blue with two large golden-red spots on brow, between anterior ocellus and eyes; clypeus, malar space and base of mandible greenish; ocelli area blackish. Pronotum and mesonotum red, lateral and posterior margin of scutellum green; rest of mesosoma blue, with green mesopleuron and legs. Metasoma dorsally red, ventrally black with two large, oblique green to blue spots on second sternum (Fig. <xref ref-type="fig" rid="F8283157">3</xref>C). Mandible entirely dark brown. Scape black with slight metallic reflection, pedicel and flagellomeres black; tegula black. Wings slightly infuscate.</p><p><italic>Male</italic>: Paratype from Teruel similar to female, with face laterally covered with appressed, silvery setae; antennae elongate, with slender flagellum and cylindrical articles. Paratype from Granada smaller (4.0 mm) with red colouration turned to green (Fig. <xref ref-type="fig" rid="F8283157">3</xref>G); genital capsule as in Fig. <xref ref-type="fig" rid="F8283157">3</xref>H, with slender cuspis, apically unmodified.</p></tp:treatment-sec><tp:treatment-sec sec-type="Diagnosis"><title>Diagnosis</title><p>The genus <italic><tp:taxon-name><tp:taxon-name-part taxon-name-part-type="genus" reg="Hedychridium">Hedychridium</tp:taxon-name-part></tp:taxon-name></italic> Abeille de Perrin, 1878 in Iberia includes 34 species and two subspecies (<xref ref-type="bibr" rid="B8300697">Rosa and Soon 2012</xref>), whereas three previous members were recently moved from the genus <italic><tp:taxon-name><tp:taxon-name-part taxon-name-part-type="genus" reg="Hedychridium">Hedychridium</tp:taxon-name-part></tp:taxon-name></italic> to the genus <italic><tp:taxon-name><tp:taxon-name-part taxon-name-part-type="genus" reg="Colopopyga">Colopopyga</tp:taxon-name-part></tp:taxon-name></italic> Semenov-Tian-Shanskji, 1954 (<xref ref-type="bibr" rid="B8300732">Rosa 2017</xref>). Twenty-five of these species are known from Portugal (Rosa et al., in preparation). <xref ref-type="bibr" rid="B8300533">Mingo (1994)</xref> listed only 26 species for Iberia, another nine were overlooked, but has previously been described or cited from Spain by Linsenmaier (<xref ref-type="bibr" rid="B8300453">Linsenmaier 1959</xref>, <xref ref-type="bibr" rid="B8300462">Linsenmaier 1968</xref>, <xref ref-type="bibr" rid="B8300471">Linsenmaier 1987</xref>) and two species, <italic><tp:taxon-name><tp:taxon-name-part taxon-name-part-type="genus" reg="Hedychridium">H.</tp:taxon-name-part><tp:taxon-name-part taxon-name-part-type="species" reg="infantum">infantum</tp:taxon-name-part></tp:taxon-name></italic> Linsenmaier, 1997 and <italic><tp:taxon-name><tp:taxon-name-part taxon-name-part-type="genus" reg="Hedychridium">H.</tp:taxon-name-part><tp:taxon-name-part taxon-name-part-type="species" reg="balearicum">balearicum</tp:taxon-name-part></tp:taxon-name></italic> Strumia, 2013, were described later.</p><p>The list of <italic><tp:taxon-name><tp:taxon-name-part taxon-name-part-type="genus" reg="Hedychridium">Hedychridium</tp:taxon-name-part></tp:taxon-name></italic> species known from Iberia is given below, with species subdivided by species groups following Linsenmaier’s classification (<xref ref-type="bibr" rid="B8300755">Rosa et al. 2022</xref>) and modifications proposed by <xref ref-type="bibr" rid="B8300632">Pauli et al. (2019)</xref>, based on multigene molecular analyses.</p><p><italic><tp:taxon-name><tp:taxon-name-part taxon-name-part-type="genus" reg="Hedychridium"/><tp:taxon-name-part taxon-name-part-type="species" reg="anale">anale</tp:taxon-name-part></tp:taxon-name></italic> group: <italic><tp:taxon-name><tp:taxon-name-part taxon-name-part-type="genus" reg="Hedychridium">Hedychridium</tp:taxon-name-part><tp:taxon-name-part taxon-name-part-type="species" reg="anale">anale</tp:taxon-name-part></tp:taxon-name></italic> (Dahlbom, 1854); <italic><tp:taxon-name><tp:taxon-name-part taxon-name-part-type="genus" reg="Hedychridium">H.</tp:taxon-name-part><tp:taxon-name-part taxon-name-part-type="species" reg="dubium">dubium</tp:taxon-name-part></tp:taxon-name></italic> Mercet, 1904;</p><p><italic><tp:taxon-name><tp:taxon-name-part taxon-name-part-type="genus" reg="Hedychridium"/><tp:taxon-name-part taxon-name-part-type="species" reg="ardens">ardens</tp:taxon-name-part></tp:taxon-name></italic> group: <italic><tp:taxon-name><tp:taxon-name-part taxon-name-part-type="genus" reg="Hedychridium">H.</tp:taxon-name-part><tp:taxon-name-part taxon-name-part-type="species" reg="adventicium">adventicium</tp:taxon-name-part></tp:taxon-name></italic> Zimmermann, 1961, <italic><tp:taxon-name><tp:taxon-name-part taxon-name-part-type="genus" reg="Hedychridium">H.</tp:taxon-name-part><tp:taxon-name-part taxon-name-part-type="species" reg="aereolum">aereolum</tp:taxon-name-part></tp:taxon-name></italic> du Buysson, 1891, <italic><tp:taxon-name><tp:taxon-name-part taxon-name-part-type="genus" reg="Hedychridium">H.</tp:taxon-name-part><tp:taxon-name-part taxon-name-part-type="species" reg="ardens">ardens</tp:taxon-name-part></tp:taxon-name></italic> (Coquebert, 1801), <italic><tp:taxon-name><tp:taxon-name-part taxon-name-part-type="genus" reg="Hedychridium">H.</tp:taxon-name-part><tp:taxon-name-part taxon-name-part-type="species" reg="buyssoni">buyssoni</tp:taxon-name-part></tp:taxon-name></italic> Abeille de Perrin, 1887, <italic><tp:taxon-name><tp:taxon-name-part taxon-name-part-type="genus" reg="Hedychridium">H.</tp:taxon-name-part><tp:taxon-name-part taxon-name-part-type="species" reg="cupritibiale">cupritibiale</tp:taxon-name-part></tp:taxon-name></italic> Linsenmaier, 1987, <italic><tp:taxon-name><tp:taxon-name-part taxon-name-part-type="genus" reg="Hedychridium">H.</tp:taxon-name-part><tp:taxon-name-part taxon-name-part-type="species" reg="ibericum">ibericum</tp:taxon-name-part></tp:taxon-name></italic> Linsenmaier, 1959, <italic><tp:taxon-name><tp:taxon-name-part taxon-name-part-type="genus" reg="Hedychridium">H.</tp:taxon-name-part><tp:taxon-name-part taxon-name-part-type="species" reg="infans">infans</tp:taxon-name-part></tp:taxon-name></italic> Abeille de Perrin, 1879, <italic><tp:taxon-name><tp:taxon-name-part taxon-name-part-type="genus" reg="Hedychridium">H.</tp:taxon-name-part><tp:taxon-name-part taxon-name-part-type="species" reg="infans">infans</tp:taxon-name-part><tp:taxon-name-part taxon-name-part-type="subspecies" reg="santschii">santschii</tp:taxon-name-part></tp:taxon-name></italic> Trautmann, 1927, <italic><tp:taxon-name><tp:taxon-name-part taxon-name-part-type="genus" reg="Hedychridium">H.</tp:taxon-name-part><tp:taxon-name-part taxon-name-part-type="species" reg="infantum">infantum</tp:taxon-name-part></tp:taxon-name></italic> Linsenmaier, 1987, <italic><tp:taxon-name><tp:taxon-name-part taxon-name-part-type="genus" reg="Hedychridium">H.</tp:taxon-name-part><tp:taxon-name-part taxon-name-part-type="species" reg="jucundum">jucundum</tp:taxon-name-part></tp:taxon-name></italic> (Mocsáry, 1889), <italic><tp:taxon-name><tp:taxon-name-part taxon-name-part-type="genus" reg="Hedychridium">H.</tp:taxon-name-part><tp:taxon-name-part taxon-name-part-type="species" reg="marteni">marteni</tp:taxon-name-part></tp:taxon-name></italic> Linsenmaier, 1951; <italic><tp:taxon-name><tp:taxon-name-part taxon-name-part-type="genus" reg="Hedychridium">H.</tp:taxon-name-part><tp:taxon-name-part taxon-name-part-type="species" reg="reticulatum">reticulatum</tp:taxon-name-part></tp:taxon-name></italic> Abeille de Perrin, 1878, <italic><tp:taxon-name><tp:taxon-name-part taxon-name-part-type="genus" reg="Hedychridium">H.</tp:taxon-name-part><tp:taxon-name-part taxon-name-part-type="species" reg="sevillanum">sevillanum</tp:taxon-name-part></tp:taxon-name></italic> Linsenmaier, 1968;</p><p><italic><tp:taxon-name><tp:taxon-name-part taxon-name-part-type="genus" reg="Hedychridium"/><tp:taxon-name-part taxon-name-part-type="species" reg="coriaceum">coriaceum</tp:taxon-name-part></tp:taxon-name></italic> group: <italic><tp:taxon-name><tp:taxon-name-part taxon-name-part-type="genus" reg="Hedychridium">H.</tp:taxon-name-part><tp:taxon-name-part taxon-name-part-type="species" reg="coriaceum">coriaceum</tp:taxon-name-part></tp:taxon-name></italic> (Dahlbom, 1854), <italic><tp:taxon-name><tp:taxon-name-part taxon-name-part-type="genus" reg="Hedychridium">H.</tp:taxon-name-part><tp:taxon-name-part taxon-name-part-type="species" reg="krajniki">krajniki</tp:taxon-name-part></tp:taxon-name></italic> Balthasar, 1953;</p><p><italic><tp:taxon-name><tp:taxon-name-part taxon-name-part-type="genus" reg="Hedychridium"/><tp:taxon-name-part taxon-name-part-type="species" reg="cupratum">cupratum</tp:taxon-name-part></tp:taxon-name></italic> group: <italic><tp:taxon-name><tp:taxon-name-part taxon-name-part-type="genus" reg="Hedychridium">H.</tp:taxon-name-part><tp:taxon-name-part taxon-name-part-type="species" reg="cupratum">cupratum</tp:taxon-name-part></tp:taxon-name></italic> (Dahlbom, 1854);</p><p><italic><tp:taxon-name><tp:taxon-name-part taxon-name-part-type="genus" reg="Hedychridium"/><tp:taxon-name-part taxon-name-part-type="species" reg="femoratum">femoratum</tp:taxon-name-part></tp:taxon-name></italic> group: <italic><tp:taxon-name><tp:taxon-name-part taxon-name-part-type="genus" reg="Hedychridium">H.</tp:taxon-name-part><tp:taxon-name-part taxon-name-part-type="species" reg="elegantulum">elegantulum</tp:taxon-name-part></tp:taxon-name></italic> du Buysson, 1887, <italic><tp:taxon-name><tp:taxon-name-part taxon-name-part-type="genus" reg="Hedychridium">H.</tp:taxon-name-part><tp:taxon-name-part taxon-name-part-type="species" reg="femoratum">femoratum</tp:taxon-name-part></tp:taxon-name></italic> (Dahlbom, 1854), <italic><tp:taxon-name><tp:taxon-name-part taxon-name-part-type="genus" reg="Hedychridium">H.</tp:taxon-name-part><tp:taxon-name-part taxon-name-part-type="species" reg="gratiosum">gratiosum</tp:taxon-name-part></tp:taxon-name></italic> Abeille de Perrin, 1878;</p><p><italic><tp:taxon-name><tp:taxon-name-part taxon-name-part-type="genus" reg="Hedychridium"/><tp:taxon-name-part taxon-name-part-type="species" reg="heliophilum">heliophilum</tp:taxon-name-part></tp:taxon-name></italic> group: <italic><tp:taxon-name><tp:taxon-name-part taxon-name-part-type="genus" reg="Hedychridium">H.</tp:taxon-name-part><tp:taxon-name-part taxon-name-part-type="species" reg="heliophilum">heliophilum</tp:taxon-name-part></tp:taxon-name></italic> du Buysson, 1887, <italic><tp:taxon-name><tp:taxon-name-part taxon-name-part-type="genus" reg="Hedychridium">H.</tp:taxon-name-part><tp:taxon-name-part taxon-name-part-type="species" reg="vachali">vachali</tp:taxon-name-part></tp:taxon-name></italic> Mercet, 1915;</p><p><italic><tp:taxon-name><tp:taxon-name-part taxon-name-part-type="genus" reg="Hedychridium"/><tp:taxon-name-part taxon-name-part-type="species" reg="incrassatum">incrassatum</tp:taxon-name-part></tp:taxon-name></italic> group: <italic><tp:taxon-name><tp:taxon-name-part taxon-name-part-type="genus" reg="Hedychridium">H.</tp:taxon-name-part><tp:taxon-name-part taxon-name-part-type="species" reg="incrassatum">incrassatum</tp:taxon-name-part></tp:taxon-name></italic> (Dahlbom, 1854);</p><p><italic><tp:taxon-name><tp:taxon-name-part taxon-name-part-type="genus" reg="Hedychridium"/><tp:taxon-name-part taxon-name-part-type="species" reg="monochroum">monochroum</tp:taxon-name-part></tp:taxon-name></italic> group: <italic><tp:taxon-name><tp:taxon-name-part taxon-name-part-type="genus" reg="Hedychridium">H.</tp:taxon-name-part><tp:taxon-name-part taxon-name-part-type="species" reg="balearicum">balearicum</tp:taxon-name-part></tp:taxon-name></italic> Strumia, 2013, <italic><tp:taxon-name><tp:taxon-name-part taxon-name-part-type="genus" reg="Hedychridium">H.</tp:taxon-name-part><tp:taxon-name-part taxon-name-part-type="species" reg="carmelitanum">carmelitanum</tp:taxon-name-part></tp:taxon-name></italic> Mercet, 1915, <italic><tp:taxon-name><tp:taxon-name-part taxon-name-part-type="genus" reg="Hedychridium">H.</tp:taxon-name-part><tp:taxon-name-part taxon-name-part-type="species" reg="minutussimum">minutussimum</tp:taxon-name-part></tp:taxon-name></italic> Mercet, 1915, <italic><tp:taxon-name><tp:taxon-name-part taxon-name-part-type="genus" reg="Hedychridium">H.</tp:taxon-name-part><tp:taxon-name-part taxon-name-part-type="species" reg="monochroum">monochroum</tp:taxon-name-part></tp:taxon-name></italic> du Buysson, 1888;</p><p><italic>plagiatum</italic> group: <italic><tp:taxon-name><tp:taxon-name-part taxon-name-part-type="genus" reg="Hedychridium">H.</tp:taxon-name-part><tp:taxon-name-part taxon-name-part-type="species" reg="andalusicum">andalusicum</tp:taxon-name-part></tp:taxon-name></italic> Trautmann, 1920, <italic><tp:taxon-name><tp:taxon-name-part taxon-name-part-type="genus" reg="Hedychridium">H.</tp:taxon-name-part><tp:taxon-name-part taxon-name-part-type="species" reg="franciscanum">franciscanum</tp:taxon-name-part></tp:taxon-name></italic> Linsenmaier, 1987;</p><p><italic><tp:taxon-name><tp:taxon-name-part taxon-name-part-type="genus" reg="Hedychridium"/><tp:taxon-name-part taxon-name-part-type="species" reg="roseum">roseum</tp:taxon-name-part></tp:taxon-name></italic> group: <italic><tp:taxon-name><tp:taxon-name-part taxon-name-part-type="genus" reg="Hedychridium">H.</tp:taxon-name-part><tp:taxon-name-part taxon-name-part-type="species" reg="chloropygum">chloropygum</tp:taxon-name-part></tp:taxon-name></italic> du Buysson, 1888, <italic><tp:taxon-name><tp:taxon-name-part taxon-name-part-type="genus" reg="Hedychridium">H.</tp:taxon-name-part><tp:taxon-name-part taxon-name-part-type="species" reg="mediocrum">mediocrum</tp:taxon-name-part></tp:taxon-name></italic> Linsenmaier, 1987, <italic><tp:taxon-name><tp:taxon-name-part taxon-name-part-type="genus" reg="Hedychridium">H.</tp:taxon-name-part><tp:taxon-name-part taxon-name-part-type="species" reg="roseum">roseum</tp:taxon-name-part></tp:taxon-name></italic> (Rossi, 1790), <italic><tp:taxon-name><tp:taxon-name-part taxon-name-part-type="genus" reg="Hedychridium">H.</tp:taxon-name-part><tp:taxon-name-part taxon-name-part-type="species" reg="scutellare">scutellare</tp:taxon-name-part></tp:taxon-name></italic> (Tournier, 1878), <italic><tp:taxon-name><tp:taxon-name-part taxon-name-part-type="genus" reg="Hedychridium">H.</tp:taxon-name-part><tp:taxon-name-part taxon-name-part-type="species" reg="subroseum">subroseum</tp:taxon-name-part></tp:taxon-name></italic> Linsenmaier, 1959, <italic><tp:taxon-name><tp:taxon-name-part taxon-name-part-type="genus" reg="Hedychridium">H.</tp:taxon-name-part><tp:taxon-name-part taxon-name-part-type="species" reg="subroseum">subroseum</tp:taxon-name-part><tp:taxon-name-part taxon-name-part-type="subspecies" reg="prochloropygum">prochloropygum</tp:taxon-name-part></tp:taxon-name></italic> Linsenmaier, 1959.</p><p>The following three species were moved in the genus <italic><tp:taxon-name><tp:taxon-name-part taxon-name-part-type="genus" reg="Colpopyga">Colpopyga</tp:taxon-name-part></tp:taxon-name></italic>, supported by morphological and molecular evidence (<xref ref-type="bibr" rid="B8300732">Rosa 2017</xref>, <xref ref-type="bibr" rid="B8300632">Pauli et al. 2019</xref>): <italic><tp:taxon-name><tp:taxon-name-part taxon-name-part-type="genus" reg="Chrysis">C.</tp:taxon-name-part><tp:taxon-name-part taxon-name-part-type="species" reg="auriventris">auriventris</tp:taxon-name-part></tp:taxon-name></italic> (Mercet, 1904), <italic><tp:taxon-name><tp:taxon-name-part taxon-name-part-type="genus" reg="Chrysis">C.</tp:taxon-name-part><tp:taxon-name-part taxon-name-part-type="species" reg="flavipes">flavipes</tp:taxon-name-part></tp:taxon-name></italic> (Eversmann, 1858) and <italic><tp:taxon-name><tp:taxon-name-part taxon-name-part-type="genus" reg="Chrysis">C.</tp:taxon-name-part><tp:taxon-name-part taxon-name-part-type="species" reg="temperata">temperata</tp:taxon-name-part></tp:taxon-name></italic> (Linsenmaier, 1959). Three species are also known for the Canary slands and are considered endemic: <italic><tp:taxon-name><tp:taxon-name-part taxon-name-part-type="genus" reg="Hedychridium">Hedychridium</tp:taxon-name-part><tp:taxon-name-part taxon-name-part-type="species" reg="extraneum">extraneum</tp:taxon-name-part></tp:taxon-name></italic> Linsenmaier, 1993, <italic><tp:taxon-name><tp:taxon-name-part taxon-name-part-type="genus" reg="Hedychridium">H.</tp:taxon-name-part><tp:taxon-name-part taxon-name-part-type="species" reg="tricavatum">tricavatum</tp:taxon-name-part></tp:taxon-name></italic> Linsenmaier, 1993 and <italic><tp:taxon-name><tp:taxon-name-part taxon-name-part-type="genus" reg="Hedychridium">H.</tp:taxon-name-part><tp:taxon-name-part taxon-name-part-type="species" reg="viridicupreum">viridicupreum</tp:taxon-name-part></tp:taxon-name></italic> Linsenmaier, 1993.</p><p>Another species, <italic><tp:taxon-name><tp:taxon-name-part taxon-name-part-type="genus" reg="Hedychridium">Hedychridium</tp:taxon-name-part><tp:taxon-name-part taxon-name-part-type="species" reg="suave">suave</tp:taxon-name-part></tp:taxon-name></italic> (Tournier, 1878), was described from Spain (Andalucía) and has been considered to be a synonym of <italic><tp:taxon-name><tp:taxon-name-part taxon-name-part-type="genus" reg="Hedychridium">H.</tp:taxon-name-part><tp:taxon-name-part taxon-name-part-type="species" reg="roseum">roseum</tp:taxon-name-part></tp:taxon-name></italic> by <xref ref-type="bibr" rid="B8300444">Linsenmaier (1951)</xref>, <xref ref-type="bibr" rid="B8300533">Mingo (1994)</xref> and <xref ref-type="bibr" rid="B8300426">Kimsey and Bohart (1991)</xref>, who erroneously placed the type locality in Switzerland (Léman area). None of these authors examined the type deposited at the Museum in Geneva. According to the labels pinned with the type specimen, the type locality is Tangier in Morocco and not Andalucía. <italic><tp:taxon-name><tp:taxon-name-part taxon-name-part-type="genus" reg="Hedychridium">Hedychridium</tp:taxon-name-part><tp:taxon-name-part taxon-name-part-type="species" reg="suave">suave</tp:taxon-name-part></tp:taxon-name></italic> does not belong to the <italic><tp:taxon-name><tp:taxon-name-part taxon-name-part-type="genus" reg="Hedychridium"/><tp:taxon-name-part taxon-name-part-type="species" reg="roseum">roseum</tp:taxon-name-part></tp:taxon-name></italic> group, but to the <italic><tp:taxon-name><tp:taxon-name-part taxon-name-part-type="genus" reg="Hedychridium"/><tp:taxon-name-part taxon-name-part-type="species" reg="femoratum">femoratum</tp:taxon-name-part></tp:taxon-name></italic> group; it is a valid species and, based on its aspect and colouration, this taxon should be a North African species and the Andalusian locality is an error. Tournier is well-known for confusing European and Moroccan localities, as has already happened in other insect families as well as in <tp:taxon-name><tp:taxon-name-part taxon-name-part-type="family">Chrysididae</tp:taxon-name-part></tp:taxon-name> (see the case of <italic><tp:taxon-name><tp:taxon-name-part taxon-name-part-type="genus" reg="Chrysis">Chrysis</tp:taxon-name-part><tp:taxon-name-part taxon-name-part-type="species" reg="superba">superba</tp:taxon-name-part></tp:taxon-name></italic> Tournier, 1879 in <xref ref-type="bibr" rid="B8300462">Linsenmaier (1968)</xref>. For the moment, we do not consider <italic><tp:taxon-name><tp:taxon-name-part taxon-name-part-type="genus" reg="Hedychridium">H.</tp:taxon-name-part><tp:taxon-name-part taxon-name-part-type="species" reg="suave">suave</tp:taxon-name-part></tp:taxon-name></italic> to be a member of the Iberian fauna.</p><p><italic><tp:taxon-name><tp:taxon-name-part taxon-name-part-type="genus" reg="Hedychridium">Hedychridium</tp:taxon-name-part><tp:taxon-name-part taxon-name-part-type="species" reg="calcarium">calcarium</tp:taxon-name-part></tp:taxon-name></italic> sp. nov. belongs to the <italic><tp:taxon-name><tp:taxon-name-part taxon-name-part-type="genus" reg="Hedychridium"/><tp:taxon-name-part taxon-name-part-type="species" reg="ardens">ardens</tp:taxon-name-part></tp:taxon-name></italic> species group due to the shape of the second metatarsomere which is longer than the third, the punctate scapal basin, the general habitus and the body colouration (Fig. <xref ref-type="fig" rid="F8283157">3</xref>). <italic><tp:taxon-name><tp:taxon-name-part taxon-name-part-type="genus" reg="Hedychridium">Hedychridium</tp:taxon-name-part><tp:taxon-name-part taxon-name-part-type="species" reg="calcarium">calcarium</tp:taxon-name-part></tp:taxon-name></italic> sp. nov. has small to medium dimensions, from 4.0 to 5.4 mm; head blue with two red patches on brow between anterior ocellus and compound eye; black ocellar area; red pronotum and mesonotum, rest of mesosoma blue with greenish reflections; metasoma dorsally red and ventrally black with two large and oblique green-bluish spots on the second sternum. Punctation dense, even and deep on vertex; the largest punctures deep and umbelicate on pronotum, with intervals densely micropunctate; mesoscutum with smaller, shallower and sparser punctures, intervals less densely micropunctate compared to pronotum; metanotum with sparse micropunctures on shining intervals; metapostnotum distinctly enlarged compared to the same morphological part of the closest species, <italic><tp:taxon-name><tp:taxon-name-part taxon-name-part-type="genus" reg="Hedychridium">H.</tp:taxon-name-part><tp:taxon-name-part taxon-name-part-type="species" reg="jucundum">jucundum</tp:taxon-name-part></tp:taxon-name></italic> (Fig. <xref ref-type="fig" rid="F8283173">4</xref>), in which it is triangular. Metasomal sculpture with even, dense and small punctures equally spaced; apical margin of the third tergum with wide hyaline margin (2–3 PD).</p><p>Besides different body sculpture and morphological characters, <italic><tp:taxon-name><tp:taxon-name-part taxon-name-part-type="genus" reg="Hedychridium">Hedychridium</tp:taxon-name-part><tp:taxon-name-part taxon-name-part-type="species" reg="calcarium">calcarium</tp:taxon-name-part></tp:taxon-name></italic> sp. nov. can be immediately separated from <italic><tp:taxon-name><tp:taxon-name-part taxon-name-part-type="genus" reg="Hedychridium">H.</tp:taxon-name-part><tp:taxon-name-part taxon-name-part-type="species" reg="ardens">ardens</tp:taxon-name-part></tp:taxon-name></italic>, <italic><tp:taxon-name><tp:taxon-name-part taxon-name-part-type="genus" reg="Hedychridium">H.</tp:taxon-name-part><tp:taxon-name-part taxon-name-part-type="species" reg="marteni">marteni</tp:taxon-name-part></tp:taxon-name></italic> and <italic><tp:taxon-name><tp:taxon-name-part taxon-name-part-type="genus" reg="Hedychridium">H.</tp:taxon-name-part><tp:taxon-name-part taxon-name-part-type="species" reg="ibericum">ibericum</tp:taxon-name-part></tp:taxon-name></italic> by its blue metanotum, contrasting with red scutellum (concolourous in the other species); from <italic><tp:taxon-name><tp:taxon-name-part taxon-name-part-type="genus" reg="Hedychridium">H.</tp:taxon-name-part><tp:taxon-name-part taxon-name-part-type="species" reg="cupritibiale">cupritibiale</tp:taxon-name-part></tp:taxon-name></italic> by the blue face, contrasting with the red head on vertex (entirely red in <italic><tp:taxon-name><tp:taxon-name-part taxon-name-part-type="genus" reg="Hedychridium">H.</tp:taxon-name-part><tp:taxon-name-part taxon-name-part-type="species" reg="sevillanum">sevillanum</tp:taxon-name-part></tp:taxon-name></italic>); from <italic><tp:taxon-name><tp:taxon-name-part taxon-name-part-type="genus" reg="Hedychridium">H.</tp:taxon-name-part><tp:taxon-name-part taxon-name-part-type="species" reg="sevillanum">sevillanum</tp:taxon-name-part></tp:taxon-name></italic> by the different body colour, which is green to bronze in the latter and by the metanotum bronze to green, slightly contrasting with the rest of the red body colour. For comparison, pictures of <italic><tp:taxon-name><tp:taxon-name-part taxon-name-part-type="genus" reg="Hedychridium">H.</tp:taxon-name-part><tp:taxon-name-part taxon-name-part-type="species" reg="ardens">ardens</tp:taxon-name-part></tp:taxon-name></italic> can be found in <xref ref-type="bibr" rid="B8300622">Paukkunen et al. (2015)</xref> and pictures of all the remaining species can be found in the illustrated catalogue of Linsenmaier’s types (<xref ref-type="bibr" rid="B8300755">Rosa et al. 2022</xref>). Finally, <italic><tp:taxon-name><tp:taxon-name-part taxon-name-part-type="genus" reg="Hedychridium">H.</tp:taxon-name-part><tp:taxon-name-part taxon-name-part-type="species" reg="infans">infans</tp:taxon-name-part></tp:taxon-name></italic>, <italic><tp:taxon-name><tp:taxon-name-part taxon-name-part-type="genus" reg="Hedychridium">H.</tp:taxon-name-part><tp:taxon-name-part taxon-name-part-type="species" reg="adventicium">adventicium</tp:taxon-name-part></tp:taxon-name></italic> and <italic><tp:taxon-name><tp:taxon-name-part taxon-name-part-type="genus" reg="Hedychridium">H.</tp:taxon-name-part><tp:taxon-name-part taxon-name-part-type="species" reg="infantum">infantum</tp:taxon-name-part></tp:taxon-name></italic> can be immediately separated by their very small size (2–3 mm) and the different colouration, the first having metallic tegulae (a unique feature), the other two a green line along the posterior margin of the pronotum. The species morphologically and chromatically closer to <italic><tp:taxon-name><tp:taxon-name-part taxon-name-part-type="genus" reg="Hedychridium">H.</tp:taxon-name-part><tp:taxon-name-part taxon-name-part-type="species" reg="calcarium">calcarium</tp:taxon-name-part></tp:taxon-name></italic> sp. nov. are <italic><tp:taxon-name><tp:taxon-name-part taxon-name-part-type="genus" reg="Hedychridium">H.</tp:taxon-name-part><tp:taxon-name-part taxon-name-part-type="species" reg="jucundum">jucundum</tp:taxon-name-part></tp:taxon-name></italic>, <italic><tp:taxon-name><tp:taxon-name-part taxon-name-part-type="genus" reg="Hedychridium">H.</tp:taxon-name-part><tp:taxon-name-part taxon-name-part-type="species" reg="reticulatum">reticulatum</tp:taxon-name-part></tp:taxon-name></italic> sensu <xref ref-type="bibr" rid="B8300453">Linsenmaier (1959)</xref> and <italic><tp:taxon-name><tp:taxon-name-part taxon-name-part-type="genus" reg="Hedychridium">H.</tp:taxon-name-part><tp:taxon-name-part taxon-name-part-type="species" reg="buyssoni">buyssoni</tp:taxon-name-part></tp:taxon-name></italic>. However, <italic><tp:taxon-name><tp:taxon-name-part taxon-name-part-type="genus" reg="Hedychridium">H.</tp:taxon-name-part><tp:taxon-name-part taxon-name-part-type="species" reg="jucundum">jucundum</tp:taxon-name-part></tp:taxon-name></italic> can be differentiated by a dark to black spot on discum of second tergum and by the vertex entirely golden to red; in case of doubt, the triangular shape of the metapostnotum is diagnostic (Fig. <xref ref-type="fig" rid="F8283173">4</xref>); <italic><tp:taxon-name><tp:taxon-name-part taxon-name-part-type="genus" reg="Hedychridium">H.</tp:taxon-name-part><tp:taxon-name-part taxon-name-part-type="species" reg="reticulatum">reticulatum</tp:taxon-name-part></tp:taxon-name></italic> by the red mesopleuron and, finally, <italic><tp:taxon-name><tp:taxon-name-part taxon-name-part-type="genus" reg="Hedychridium">H.</tp:taxon-name-part><tp:taxon-name-part taxon-name-part-type="species" reg="buyssoni">buyssoni</tp:taxon-name-part></tp:taxon-name></italic> by the green vertex, the stocky body, the first tergum shorter medially and angled on anterior margins, the metasoma with denser and deeper punctures. The male of <italic><tp:taxon-name><tp:taxon-name-part taxon-name-part-type="genus" reg="Hedychridium">H.</tp:taxon-name-part><tp:taxon-name-part taxon-name-part-type="species" reg="calcarium">calcarium</tp:taxon-name-part></tp:taxon-name></italic> sp. nov. has the same colouration of the female and can be separated from the similar male of <italic><tp:taxon-name><tp:taxon-name-part taxon-name-part-type="genus" reg="Hedychridium">H.</tp:taxon-name-part><tp:taxon-name-part taxon-name-part-type="species" reg="jucundum">jucundum</tp:taxon-name-part></tp:taxon-name></italic> by the colour of the head and the shape of the genital capsule with cuspis apically slender, unmodified (vs. apically enlarged and curved in <italic><tp:taxon-name><tp:taxon-name-part taxon-name-part-type="genus" reg="Hedychridium">H.</tp:taxon-name-part><tp:taxon-name-part taxon-name-part-type="species" reg="jucundum">jucundum</tp:taxon-name-part></tp:taxon-name></italic> (see <xref ref-type="bibr" rid="B8300732">Rosa 2017</xref>)).</p><p>Outside the Iberian Peninsula, only <italic><tp:taxon-name><tp:taxon-name-part taxon-name-part-type="genus" reg="Hedychridium">Hedychridium</tp:taxon-name-part><tp:taxon-name-part taxon-name-part-type="species" reg="bytinskii">bytinskii</tp:taxon-name-part></tp:taxon-name></italic> Linsenmaier, 1959 can be confused with <italic><tp:taxon-name><tp:taxon-name-part taxon-name-part-type="genus" reg="Hedychridium">H.</tp:taxon-name-part><tp:taxon-name-part taxon-name-part-type="species" reg="calcarium">calcarium</tp:taxon-name-part></tp:taxon-name></italic> sp.nov. <italic><tp:taxon-name><tp:taxon-name-part taxon-name-part-type="genus" reg="Hedychridium">H.</tp:taxon-name-part><tp:taxon-name-part taxon-name-part-type="species" reg="bytinskii">bytinskii</tp:taxon-name-part></tp:taxon-name></italic> was described from Palestine and is known from Greece and Turkey (<xref ref-type="bibr" rid="B8300462">Linsenmaier 1968</xref>, <xref ref-type="bibr" rid="B8300498">Linsenmaier 1999</xref>). Linsenmaier (<xref ref-type="bibr" rid="B8300462">Linsenmaier 1968</xref>, <xref ref-type="bibr" rid="B8300498">Linsenmaier 1999</xref>) listed this species from Morocco, but the Moroccan specimens may actually belong to the western Mediterranean species <italic><tp:taxon-name><tp:taxon-name-part taxon-name-part-type="genus" reg="Hedychridium">H.</tp:taxon-name-part><tp:taxon-name-part taxon-name-part-type="species" reg="calcarium">calcarium</tp:taxon-name-part></tp:taxon-name></italic>. The latter can be immediately recognised by the dark metasomal sterna, with two small dark green spots on the second sternum, whereas <italic><tp:taxon-name><tp:taxon-name-part taxon-name-part-type="genus" reg="Hedychridium">H.</tp:taxon-name-part><tp:taxon-name-part taxon-name-part-type="species" reg="bytinskii">bytinskii</tp:taxon-name-part></tp:taxon-name></italic> specimens from the east Mediterranean have the first sternum (largely) and second sternum (entirely) bright green (see pictures of the type in <xref ref-type="bibr" rid="B8300755">Rosa et al. (2022)</xref>, Fig. 7E). The second sternum of <italic><tp:taxon-name><tp:taxon-name-part taxon-name-part-type="genus" reg="Hedychridium">H.</tp:taxon-name-part><tp:taxon-name-part taxon-name-part-type="species" reg="bytinskii">bytinskii</tp:taxon-name-part></tp:taxon-name></italic> is also characterised by only a few and sparse punctures bearing long setae, whereas <italic><tp:taxon-name><tp:taxon-name-part taxon-name-part-type="genus" reg="Hedychridium">H.</tp:taxon-name-part><tp:taxon-name-part taxon-name-part-type="species" reg="calcarium">calcarium</tp:taxon-name-part></tp:taxon-name></italic> has a denser punctation (Fig. 1F) with short setae that are approximately one third as long as those of <italic><tp:taxon-name><tp:taxon-name-part taxon-name-part-type="genus" reg="Hedychridium">H.</tp:taxon-name-part><tp:taxon-name-part taxon-name-part-type="species" reg="bytinskii">bytinskii</tp:taxon-name-part></tp:taxon-name></italic>. The colour pattern of the head also differs between the two species, with the entire vertex in <italic><tp:taxon-name><tp:taxon-name-part taxon-name-part-type="genus" reg="Hedychridium">H.</tp:taxon-name-part><tp:taxon-name-part taxon-name-part-type="species" reg="bytinskii">bytinskii</tp:taxon-name-part></tp:taxon-name></italic> coloured flame red, distinctly contrasting the blue head and the green declivity of the frons, with the ocelli area flame red; the red area on the vertex of <italic><tp:taxon-name><tp:taxon-name-part taxon-name-part-type="genus" reg="Hedychridium">H.</tp:taxon-name-part><tp:taxon-name-part taxon-name-part-type="species" reg="calcarium">calcarium</tp:taxon-name-part></tp:taxon-name></italic> is less strongly contrasting and the ocelli area is black. The scutellum is entirely flame red in <italic><tp:taxon-name><tp:taxon-name-part taxon-name-part-type="genus" reg="Hedychridium">H.</tp:taxon-name-part><tp:taxon-name-part taxon-name-part-type="species" reg="bytinskii">bytinskii</tp:taxon-name-part></tp:taxon-name></italic>, whereas it is metallic green on its posterior margin in <italic><tp:taxon-name><tp:taxon-name-part taxon-name-part-type="genus" reg="Hedychridium">H.</tp:taxon-name-part><tp:taxon-name-part taxon-name-part-type="species" reg="calcarium">calcarium</tp:taxon-name-part></tp:taxon-name></italic>. Barcoding analyses of the eastern Mediterranean <italic><tp:taxon-name><tp:taxon-name-part taxon-name-part-type="genus" reg="Hedychridium">H.</tp:taxon-name-part><tp:taxon-name-part taxon-name-part-type="species" reg="bytinskii">bytinskii</tp:taxon-name-part></tp:taxon-name></italic> are needed to evaluate the genetic distance between the two species.</p><sec sec-type="Genetics"><title>Genetics</title><p><italic><tp:taxon-name><tp:taxon-name-part taxon-name-part-type="genus" reg="Hedychridium">Hedychridium</tp:taxon-name-part><tp:taxon-name-part taxon-name-part-type="species" reg="calcarium">calcarium</tp:taxon-name-part></tp:taxon-name></italic> sp. nov. is very distinct genetically (Fig. <xref ref-type="fig" rid="F8283175">5</xref>), showing a low average intraspecific genetic distance of 0.30%. It is strongly separated from the nearest relative in the phylogenetic tree <italic><tp:taxon-name><tp:taxon-name-part taxon-name-part-type="genus" reg="Hedychridium">H.</tp:taxon-name-part><tp:taxon-name-part taxon-name-part-type="species" reg="reticulatum">reticulatum</tp:taxon-name-part></tp:taxon-name></italic> by an average genetic distance of 16.45% (range 16.11-16.72%). By direct genetic distance, it is closest to <italic><tp:taxon-name><tp:taxon-name-part taxon-name-part-type="genus" reg="Hedychridium">H.</tp:taxon-name-part><tp:taxon-name-part taxon-name-part-type="species" reg="jucundum">jucundum</tp:taxon-name-part></tp:taxon-name></italic> specimens from Italy, separated by an average of 16.13% (range 15.96-16.41%). As a note, <italic><tp:taxon-name><tp:taxon-name-part taxon-name-part-type="genus" reg="Hedychridium">H.</tp:taxon-name-part><tp:taxon-name-part taxon-name-part-type="species" reg="jucundum">jucundum</tp:taxon-name-part></tp:taxon-name></italic> specimens from Italy are separated from <italic><tp:taxon-name><tp:taxon-name-part taxon-name-part-type="genus" reg="Hedychridium">H.</tp:taxon-name-part><tp:taxon-name-part taxon-name-part-type="species" reg="jucundum">jucundum</tp:taxon-name-part></tp:taxon-name></italic> specimens from Menorca by an average of 4.94% (range 4.71-5.17%). This requires further investigation.</p></sec></tp:treatment-sec><tp:treatment-sec sec-type="Etymology"><title>Etymology</title><p>The epithet <italic><tp:taxon-name><tp:taxon-name-part taxon-name-part-type="genus" reg="Hedychridium"/><tp:taxon-name-part taxon-name-part-type="species" reg="calcarium">calcarium</tp:taxon-name-part></tp:taxon-name></italic> derives from the Latin adjective <italic>calcarius</italic> related to the limestone habitat of the species.</p></tp:treatment-sec><tp:treatment-sec sec-type="Distribution"><title>Distribution</title><p>Spain (provinces of Teruel and Granada). At each locality, the species was found in dry grassland on calcareous soil, such as at the Barranco de los Oncenachos (Fig. <xref ref-type="fig" rid="F8283178">6</xref>).</p></tp:treatment-sec><tp:treatment-sec sec-type="Ecology"><title>Ecology</title><p>The host is unknown, but is likely to be a small apoid wasp, in line with other members of the <italic><tp:taxon-name><tp:taxon-name-part taxon-name-part-type="genus" reg="Hedychridium">Hedychridium</tp:taxon-name-part><tp:taxon-name-part taxon-name-part-type="species" reg="ardens">ardens</tp:taxon-name-part></tp:taxon-name></italic> group.</p></tp:treatment-sec><tp:treatment-sec><!--Section generated to contain objects referenced in tp:taxon-treatment.--><fig id="F8283157" position="float" orientation="portrait"><object-id xmlns:xlink="http://www.w3.org/1999/xlink" content-type="arpha" xlink:type="simple">9B1203B9-912C-50B8-8B2D-3E32F53E53BB</object-id><object-id xmlns:xlink="http://www.w3.org/1999/xlink" content-type="doi" xlink:type="simple">10.3897/BDJ.11.e98743.figure3</object-id><label>Figure 3.</label><caption><p><italic><tp:taxon-name><tp:taxon-name-part taxon-name-part-type="genus" reg="Hedychridium">Hedychridium</tp:taxon-name-part><tp:taxon-name-part taxon-name-part-type="species" reg="calcarium">calcarium</tp:taxon-name-part></tp:taxon-name></italic> sp. n., A-F holotype, female. <bold>A</bold> habitus, dorsal view; <bold>B</bold> habitus, lateral view; <bold>C</bold> head, frontal view; <bold>D</bold> head and mesosoma, fronto-lateral view; <bold>E</bold> metasoma, postero-lateral view; <bold>F</bold> metasoma, ventral view; <bold>G</bold> parataype male, habitus, lateral view; <bold>H</bold> genital capsule. Scale bar: 1 mm.</p></caption><graphic xmlns:xlink="http://www.w3.org/1999/xlink" xlink:href="bdj-11-e98743-g003.jpg" position="float" id="oo_775759.jpg" orientation="portrait" xlink:type="simple"><uri content-type="original_file" xlink:type="simple">https://binary.pensoft.net/fig/775759</uri></graphic></fig><fig id="F8283173" position="float" orientation="portrait"><object-id xmlns:xlink="http://www.w3.org/1999/xlink" content-type="arpha" xlink:type="simple">32EFF8F9-3F03-5D8D-9407-BC07528E276F</object-id><object-id xmlns:xlink="http://www.w3.org/1999/xlink" content-type="doi" xlink:type="simple">10.3897/BDJ.11.e98743.figure4</object-id><label>Figure 4.</label><caption><p>Scutellum, metanotum, metapectal-propodeal complex <bold>A</bold> <italic><tp:taxon-name><tp:taxon-name-part taxon-name-part-type="genus" reg="Hedychridium">Hedychridium</tp:taxon-name-part><tp:taxon-name-part taxon-name-part-type="species" reg="calcarium">calcarium</tp:taxon-name-part></tp:taxon-name></italic> <bold>sp. nov.</bold>, holotype, female; <bold>B</bold> <italic><tp:taxon-name><tp:taxon-name-part taxon-name-part-type="genus" reg="Hedychridium">Hedychridium</tp:taxon-name-part><tp:taxon-name-part taxon-name-part-type="species" reg="jucundum">jucundum</tp:taxon-name-part></tp:taxon-name></italic>, female, from Italy (PRC).</p></caption><graphic xmlns:xlink="http://www.w3.org/1999/xlink" xlink:href="bdj-11-e98743-g004.jpg" position="float" id="oo_775762.jpg" orientation="portrait" xlink:type="simple"><uri content-type="original_file" xlink:type="simple">https://binary.pensoft.net/fig/775762</uri></graphic></fig><fig id="F8283175" position="float" orientation="portrait"><object-id xmlns:xlink="http://www.w3.org/1999/xlink" content-type="arpha" xlink:type="simple">4E40E110-91D8-562B-ABB6-724AC5335205</object-id><object-id xmlns:xlink="http://www.w3.org/1999/xlink" content-type="doi" xlink:type="simple">10.3897/BDJ.11.e98743.figure5</object-id><label>Figure 5.</label><caption><p>Phylogenetic tree (neighbour-joining) of members of the <italic><tp:taxon-name><tp:taxon-name-part taxon-name-part-type="genus" reg="Hedychridium">Hedychridium</tp:taxon-name-part><tp:taxon-name-part taxon-name-part-type="species" reg="ardens">ardens</tp:taxon-name-part></tp:taxon-name></italic> group based on the DNA barcoding mitochondrial COI gene fragment. Numbers adjacent to branches represent bootstrap support (values of &lt; 0.75 are omitted). The scale-bar indicates the % of sequence divergence.</p></caption><graphic xmlns:xlink="http://www.w3.org/1999/xlink" xlink:href="bdj-11-e98743-g005.jpg" position="float" id="oo_775763.jpg" orientation="portrait" xlink:type="simple"><uri content-type="original_file" xlink:type="simple">https://binary.pensoft.net/fig/775763</uri></graphic></fig><fig id="F8283178" position="float" orientation="portrait"><object-id xmlns:xlink="http://www.w3.org/1999/xlink" content-type="arpha" xlink:type="simple">166D6F64-0214-520F-83E2-A979AC54205F</object-id><object-id xmlns:xlink="http://www.w3.org/1999/xlink" content-type="doi" xlink:type="simple">10.3897/BDJ.11.e98743.figure6</object-id><label>Figure 6.</label><caption><p>Villar del Cobo, Barranco de los Oncenachos, province of Teruel, Spain. Collecting site for <italic><tp:taxon-name><tp:taxon-name-part taxon-name-part-type="genus" reg="Hedychridium">Hedychridium</tp:taxon-name-part><tp:taxon-name-part taxon-name-part-type="species" reg="calcarium">calcarium</tp:taxon-name-part></tp:taxon-name></italic> Rosa <bold>sp. nov.</bold></p></caption><graphic xmlns:xlink="http://www.w3.org/1999/xlink" xlink:href="bdj-11-e98743-g006.jpg" position="float" id="oo_775764.jpg" orientation="portrait" xlink:type="simple"><uri content-type="original_file" xlink:type="simple">https://binary.pensoft.net/fig/775764</uri></graphic></fig></tp:treatment-sec><ref-list><ref id="B8300697"><element-citation xmlns:xlink="http://www.w3.org/1999/xlink" publication-type="website" xlink:type="simple"><person-group person-group-type="author"><name name-style="western"><surname>Rosa</surname><given-names>P</given-names></name><name name-style="western"><surname>Soon</surname><given-names>V</given-names></name></person-group><article-title>Hymenoptera: Chrysididae. Fauna Europaea version 2.5.</article-title><uri xlink:type="simple">http://www.faunaeur.org</uri><date-in-citation content-type="access-date">2022-08-30T00:00:00+03:00</date-in-citation></element-citation></ref><ref id="B8300732"><element-citation xmlns:xlink="http://www.w3.org/1999/xlink" publication-type="article" xlink:type="simple"><person-group person-group-type="author"><name name-style="western"><surname>Rosa</surname><given-names>P</given-names></name></person-group><year>2017</year><article-title>Review of the Palaearctic species of the genus <italic><tp:taxon-name><tp:taxon-name-part taxon-name-part-type="genus" reg="Colpopyga">Colpopyga</tp:taxon-name-part></tp:taxon-name></italic> (<tp:taxon-name><tp:taxon-name-part taxon-name-part-type="order">Hymenoptera</tp:taxon-name-part></tp:taxon-name>: <tp:taxon-name><tp:taxon-name-part taxon-name-part-type="family">Chrysididae</tp:taxon-name-part></tp:taxon-name>) with description of a new species.</article-title><source>Zoosystematica Rossica</source><volume>26</volume><issue>2</issue><fpage>294</fpage><lpage>306</lpage><pub-id pub-id-type="doi">10.31610/zsr/2017.26.2.294</pub-id></element-citation></ref><ref id="B8300533"><element-citation xmlns:xlink="http://www.w3.org/1999/xlink" publication-type="book" xlink:type="simple"><person-group person-group-type="author"><name name-style="western"><surname>Mingo</surname><given-names>E</given-names></name></person-group><year>1994</year><source><tp:taxon-name><tp:taxon-name-part taxon-name-part-type="order">Hymenoptera</tp:taxon-name-part></tp:taxon-name> <tp:taxon-name><tp:taxon-name-part taxon-name-part-type="family">Chrysididae</tp:taxon-name-part></tp:taxon-name>. Fauna Iberica. Vol. 6.</source><publisher-name>Museo Nacional de Ciencias Naturales, Consejo Superior de Investigaciones Científicas</publisher-name><publisher-loc>Madrid</publisher-loc><size units="page">256</size></element-citation></ref><ref id="B8300453"><element-citation xmlns:xlink="http://www.w3.org/1999/xlink" publication-type="article" xlink:type="simple"><person-group person-group-type="author"><name name-style="western"><surname>Linsenmaier</surname><given-names>W</given-names></name></person-group><year>1959</year><article-title>Revision der Familie <tp:taxon-name><tp:taxon-name-part taxon-name-part-type="family">Chrysididae</tp:taxon-name-part></tp:taxon-name> (<tp:taxon-name><tp:taxon-name-part taxon-name-part-type="order">Hymenoptera</tp:taxon-name-part></tp:taxon-name>) mit besonderer Berücksichtigung der europäischen Spezies.</article-title><source>Mitteilungen der Schweizerischen Entomologischen Gesellschaft</source><volume>32</volume><issue>1</issue><fpage>1</fpage><lpage>232</lpage></element-citation></ref><ref id="B8300462"><element-citation xmlns:xlink="http://www.w3.org/1999/xlink" publication-type="article" xlink:type="simple"><person-group person-group-type="author"><name name-style="western"><surname>Linsenmaier</surname><given-names>W</given-names></name></person-group><year>1968</year><article-title>Revision der Familie <tp:taxon-name><tp:taxon-name-part taxon-name-part-type="family">Chrysididae</tp:taxon-name-part></tp:taxon-name> (<tp:taxon-name><tp:taxon-name-part taxon-name-part-type="order">Hymenoptera</tp:taxon-name-part></tp:taxon-name>).</article-title><source>Zweiter Nachtrag. Mitteilungen der Schweizerischen Entomologischen Gesellschaft</source><volume>41</volume><fpage>1</fpage><lpage>144</lpage></element-citation></ref><ref id="B8300471"><element-citation xmlns:xlink="http://www.w3.org/1999/xlink" publication-type="article" xlink:type="simple"><person-group person-group-type="author"><name name-style="western"><surname>Linsenmaier</surname><given-names>W</given-names></name></person-group><year>1987</year><article-title>Revision der Familie <tp:taxon-name><tp:taxon-name-part taxon-name-part-type="family">Chrysididae</tp:taxon-name-part></tp:taxon-name>. (<tp:taxon-name><tp:taxon-name-part taxon-name-part-type="order">Hymenoptera</tp:taxon-name-part></tp:taxon-name>). 4 Teil.</article-title><source>Mitteilungen der Schweizerischen Entomologischen Gesellschaft</source><volume>60</volume><fpage>133</fpage><lpage>158</lpage></element-citation></ref><ref id="B8300755"><element-citation xmlns:xlink="http://www.w3.org/1999/xlink" publication-type="article" xlink:type="simple"><person-group person-group-type="author"><name name-style="western"><surname>Rosa</surname><given-names>P.</given-names></name><name name-style="western"><surname>Heim</surname><given-names>R.</given-names></name><name name-style="western"><surname>Bernasconi</surname><given-names>M. V.</given-names></name></person-group><year>2022</year><article-title>The Palaearctic types of <tp:taxon-name><tp:taxon-name-part taxon-name-part-type="family">Chrysididae</tp:taxon-name-part></tp:taxon-name> (<tp:taxon-name><tp:taxon-name-part taxon-name-part-type="class">Insecta</tp:taxon-name-part></tp:taxon-name>, <tp:taxon-name><tp:taxon-name-part taxon-name-part-type="order">Hymenoptera</tp:taxon-name-part></tp:taxon-name>) deposited in the Linsenmaier collection. Part 2. <tp:taxon-name><tp:taxon-name-part taxon-name-part-type="tribe">Elampini</tp:taxon-name-part></tp:taxon-name>: genus <italic><tp:taxon-name><tp:taxon-name-part taxon-name-part-type="genus" reg="Hedychridium">Hedychridium</tp:taxon-name-part></tp:taxon-name></italic> Abeille de Perrin, 1878</article-title><source>Zootaxa</source><volume>5090</volume><fpage>1</fpage><lpage>94</lpage><pub-id pub-id-type="doi">10.11646/zootaxa.5090.1.1</pub-id></element-citation></ref><ref id="B8300632"><element-citation xmlns:xlink="http://www.w3.org/1999/xlink" publication-type="article" xlink:type="simple"><person-group person-group-type="author"><name name-style="western"><surname>Pauli</surname><given-names>T.</given-names></name><name name-style="western"><surname>Castillo-Cajas</surname><given-names>R. F.</given-names></name><name name-style="western"><surname>Rosa</surname><given-names>P.</given-names></name><name name-style="western"><surname>Kukowka</surname><given-names>S.</given-names></name><name name-style="western"><surname>Berg</surname><given-names>A.</given-names></name><name name-style="western"><surname>Berghe</surname><given-names>E.</given-names></name><name name-style="western"><surname>Fornoff</surname><given-names>F.</given-names></name><name name-style="western"><surname>Hopfenm&amp;uuml</surname><given-names>ller S.</given-names></name><name name-style="western"><surname>Niehuis</surname><given-names>M.</given-names></name><name name-style="western"><surname>Peters</surname><given-names>R. S.</given-names></name><name name-style="western"><surname>Staab</surname><given-names>M.</given-names></name><name name-style="western"><surname>Strumia</surname><given-names>F.</given-names></name><name name-style="western"><surname>Tischendorf</surname><given-names>S.</given-names></name><name name-style="western"><surname>F</surname><given-names>Schmitt</given-names></name><name name-style="western"><surname>Niehuis</surname><given-names>O.</given-names></name></person-group><year>2019</year><article-title>Phylogenetic analysis of cuckoo wasps (<tp:taxon-name><tp:taxon-name-part taxon-name-part-type="family">Chrysididae</tp:taxon-name-part></tp:taxon-name>) reveals the partially artificial nature of the current classification at the genus level in this family of <tp:taxon-name><tp:taxon-name-part taxon-name-part-type="order">Hymenoptera</tp:taxon-name-part></tp:taxon-name></article-title><source>Systematic Entomology</source><volume>44</volume><issue>2</issue><fpage>322</fpage><lpage>335</lpage><pub-id pub-id-type="doi">10.1111/syen.12323</pub-id></element-citation></ref><ref id="B8300444"><element-citation xmlns:xlink="http://www.w3.org/1999/xlink" publication-type="article" xlink:type="simple"><person-group person-group-type="author"><name name-style="western"><surname>Linsenmaier</surname><given-names>W</given-names></name></person-group><year>1951</year><article-title>Die europäischen Chrysididen (<tp:taxon-name><tp:taxon-name-part taxon-name-part-type="order">Hymenoptera</tp:taxon-name-part></tp:taxon-name>). Versuch einer natürlichen Ordnung mit Diagnosen.</article-title><source>Mitteilungen der Schweizerischen Entomologischen Gesellschaft</source><volume>24</volume><fpage>1</fpage><lpage>110</lpage></element-citation></ref><ref id="B8300426"><element-citation xmlns:xlink="http://www.w3.org/1999/xlink" publication-type="book" xlink:type="simple"><person-group person-group-type="author"><name name-style="western"><surname>Kimsey</surname><given-names>LS</given-names></name><name name-style="western"><surname>Bohart</surname><given-names>RM</given-names></name></person-group><year>1991</year><source>The chrysidid wasps of the World.</source><publisher-name>Oxford University Press</publisher-name><publisher-loc>New York</publisher-loc><size units="page">652</size></element-citation></ref><ref id="B8300622"><element-citation xmlns:xlink="http://www.w3.org/1999/xlink" publication-type="article" xlink:type="simple"><person-group person-group-type="author"><name name-style="western"><surname>Paukkunen</surname><given-names>J</given-names></name><name name-style="western"><surname>Berg</surname><given-names>A</given-names></name><name name-style="western"><surname>Soon</surname><given-names>V</given-names></name><name name-style="western"><surname>Ødegaard</surname><given-names>F</given-names></name><name name-style="western"><surname>Rosa</surname><given-names>P</given-names></name></person-group><year>2015</year><article-title>An illustrated key to the cuckoo wasps (<tp:taxon-name><tp:taxon-name-part taxon-name-part-type="order">Hymenoptera</tp:taxon-name-part></tp:taxon-name>, <tp:taxon-name><tp:taxon-name-part taxon-name-part-type="family">Chrysididae</tp:taxon-name-part></tp:taxon-name>) of the Nordic and Baltic countries, with description of a new species</article-title><source>ZooKeys</source><volume>548</volume><fpage>1</fpage><lpage>116</lpage><pub-id pub-id-type="doi">10.3897/zookeys.548.6164</pub-id></element-citation></ref><ref id="B8300498"><element-citation xmlns:xlink="http://www.w3.org/1999/xlink" publication-type="article" xlink:type="simple"><person-group person-group-type="author"><name name-style="western"><surname>Linsenmaier</surname><given-names>W</given-names></name></person-group><year>1999</year><article-title>Die Goldwespen Nordafrikas (<tp:taxon-name><tp:taxon-name-part taxon-name-part-type="order">Hymenoptera</tp:taxon-name-part></tp:taxon-name>, <tp:taxon-name><tp:taxon-name-part taxon-name-part-type="family">Chrysididae</tp:taxon-name-part></tp:taxon-name>).</article-title><source>Entomofauna</source><volume>Supplement 10</volume><fpage>1</fpage><lpage>210</lpage></element-citation></ref></ref-list></tp:taxon-treatment>
