# Supplementary material for: The InBIO Barcoding Initiative Database: contribution to the knowledge on DNA barcodes of cuckoo wasps, with the description of new species from the Iberian Peninsula (Hymenoptera, Chrysididae)
Source: Biodivers Data J. 2023 Mar 1;11:e98743. doi: 10.3897/BDJ.11.e98743 (PMC10848353; doi:10.3897/BDJ.11.e98743)
Supplement: Supplementary material 1 — IBI - Hymenoptera 02 Chrysididae library - Specimen details [file bdj-11-e98743-s001.txt]

id	occurrenceID	catalogNumber	fieldNumber	identificationRemarks	basisOfRecord	institutionCode	phylum	class	order	family	genus	scientificName	identifiedBy	associatedOccurrences	associatedTaxa	collectionCode	eventID	locationRemarks	eventTime	habitat	samplingProtocol	locationID	eventDate	recordedBy	country	stateProvince	locality	decimalLatitude	decimalLongitude	coordinatePrecision	georeferenceSources	maximumDepthInMeters	minimumDepthInMeters	maximumElevationInMeters	minimumElevationInMeters	eventRemarks	lifestage	sex	preparations	rightsHolder	rights	language
IBIHM1055-22	IBIHM1055-22	INV12654	INV12654	BOLD:AES3895	DNA Barcode	Universite de Mons	Arthropoda	Insecta	Hymenoptera	Chrysididae	Stilbum	Stilbum calens	Paolo Rosa										2021-05-29	Thomas Wood	Spain	Andalusia	Malaga, Juzcar, Juzcar to Sendero de la Eras	36.635	-5.171								Adult	F	Leg	Barcode of Life Datasystems	Creative Commons - Share Alike	en
IBIHM1057-22	IBIHM1057-22	INV12656	INV12656	BOLD:AAJ3630	DNA Barcode	Universite de Mons	Arthropoda	Insecta	Hymenoptera	Chrysididae	Spintharina	Spintharina versicolor	Paolo Rosa										2021-07-25	Thomas Wood	Spain	Castilla y Leon	Segovia, Castroserna de Abajo, Buitreras y Cuevas	41.215	-3.749								Adult	F	Leg	Barcode of Life Datasystems	Creative Commons - Share Alike	en
IBIHM1062-22	IBIHM1062-22	INV12661	INV12661	BOLD:AED3372	DNA Barcode	Universite de Mons	Arthropoda	Insecta	Hymenoptera	Chrysididae	Chrysis	Chrysis fugax	Paolo Rosa										2021-05-28	Thomas Wood	Spain	Andalusia	Cadiz, Grazalema, Rio Guadalete	36.759	-5.36								Adult	M	Leg	Barcode of Life Datasystems	Creative Commons - Share Alike	en
IBIHM1064-22	IBIHM1064-22	INV12663	INV12663	BOLD:AES2863	DNA Barcode	Universite de Mons	Arthropoda	Insecta	Hymenoptera	Chrysididae	Chrysis	Chrysis gracillima aureofacies	Paolo Rosa										2021-06-03	Thomas Wood	Spain	Andalusia	Malaga, Benaojan, Cueva del Hundidero	36.756	-5.237								Adult	M	Leg	Barcode of Life Datasystems	Creative Commons - Share Alike	en
IBIHM1065-22	IBIHM1065-22	INV12664	INV12664	BOLD:AET3717	DNA Barcode	Universite de Mons	Arthropoda	Insecta	Hymenoptera	Chrysididae	Chrysis	Chrysis mixta	Paolo Rosa										2021-07-10	Thomas Wood	Spain	Comunidad de Madrid	Madrid, Pozuelo del Rey, 2 km NW	40.376	-3.345								Adult	M	Leg	Barcode of Life Datasystems	Creative Commons - Share Alike	en
IBIHM1068-22	IBIHM1068-22	INV12667	INV12667	BOLD:AES0122	DNA Barcode	Universite de Mons	Arthropoda	Insecta	Hymenoptera	Chrysididae	Chrysis	Chrysis peninsularis	Paolo Rosa										2021-07-26	Thomas Wood	Spain	Castilla y Leon	Segovia, Villalvilla de Montejo, fields 500 m S	41.49	-3.673								Adult	F	Leg	Barcode of Life Datasystems	Creative Commons - Share Alike	en
IBIHM1069-22	IBIHM1069-22	INV12668	INV12668	BOLD:AEE0312	DNA Barcode	Universite de Mons	Arthropoda	Insecta	Hymenoptera	Chrysididae	Chrysis	Chrysis varidens	Paolo Rosa										2021-06-09	Thomas Wood	Spain	Andalusia	Granada, Sierra Nevada, Jardin Botanico Hoya de Pedraza env	37.113	-3.438					1900	1900		Adult	F	Leg	Barcode of Life Datasystems	Creative Commons - Share Alike	en
IBIHM1072-22	IBIHM1072-22	INV12671	INV12671	BOLD:AER8828	DNA Barcode	Universite de Mons	Arthropoda	Insecta	Hymenoptera	Chrysididae	Chrysis	Chrysis irreperta	Paolo Rosa										2021-07-07	Thomas Wood	Spain	Comunidad de Madrid	Madrid, Campo Real, fields to E	40.34	-3.366					500	500		Adult	F	Leg	Barcode of Life Datasystems	Creative Commons - Share Alike	en
IBIHM1073-22	IBIHM1073-22	INV12672	INV12672	BOLD:AED6786	DNA Barcode	Universite de Mons	Arthropoda	Insecta	Hymenoptera	Chrysididae	Chrysis	Chrysis emarginatula	Paolo Rosa										2021-06-22	Thomas Wood	Spain	Castilla-La Mancha	Cuenca, Cuenca, Puerto de Cabrejas	40.055	-2.341					1180	1180		Adult	F	Leg	Barcode of Life Datasystems	Creative Commons - Share Alike	en
IBIHM1078-22	IBIHM1078-22	INV12677	INV12677	BOLD:AET4958	DNA Barcode	Universite de Mons	Arthropoda	Insecta	Hymenoptera	Chrysididae	Chrysis	Chrysis chrysoprasina	Paolo Rosa										2021-07-26	Thomas Wood	Spain	Castilla y Leon	Segovia, Villalvilla de Montejo, fields 500 m S	41.49	-3.673								Adult	M	Leg	Barcode of Life Datasystems	Creative Commons - Share Alike	en
IBIHM1084-22	IBIHM1084-22	INV12683	INV12683	BOLD:AES5679	DNA Barcode	Universite de Mons	Arthropoda	Insecta	Hymenoptera	Chrysididae	Chrysis	Chrysis berlandi	Paolo Rosa										2021-05-21	Thomas Wood	Spain	Andalusia	Sevilla, Aznalcazar, S of Pinares de Aznalcazar	37.262	-6.222								Adult	F	Leg	Barcode of Life Datasystems	Creative Commons - Share Alike	en
IBIHM1089-22	IBIHM1089-22	INV12688	INV12688	BOLD:AET0271	DNA Barcode	Universite de Mons	Arthropoda	Insecta	Hymenoptera	Chrysididae	Chrysis	Chrysis pulcherrima	Paolo Rosa										2021-07-10	Thomas Wood	Spain	Comunidad de Madrid	Madrid, Pozuelo del Rey, 2 km NW	40.376	-3.345								Adult	F	Leg	Barcode of Life Datasystems	Creative Commons - Share Alike	en
IBIHM1091-22	IBIHM1091-22	INV12690	INV12690	BOLD:AAJ3472	DNA Barcode	Universite de Mons	Arthropoda	Insecta	Hymenoptera	Chrysididae	Chrysura	Chrysura austriaca	Paolo Rosa										2019-05-15	Thomas Wood	Spain	Galicia	Ourense, Vilamea, 500 m N	41.881	-8.099								Adult	M	Leg	Barcode of Life Datasystems	Creative Commons - Share Alike	en
IBIHM1092-22	IBIHM1092-22	INV12691	INV12691	BOLD:AAY6923	DNA Barcode	Universite de Mons	Arthropoda	Insecta	Hymenoptera	Chrysididae	Chrysura	Chrysura simplex	Paolo Rosa										2021-06-06	Thomas Wood	Spain	Andalusia	Granada, Sierra Nevada, El Dornajo	37.132	-3.439					1700	1700		Adult	F	Leg	Barcode of Life Datasystems	Creative Commons - Share Alike	en
IBIHM1093-22	IBIHM1093-22	INV12692	INV12692	BOLD:AAP1055	DNA Barcode	Universite de Mons	Arthropoda	Insecta	Hymenoptera	Chrysididae	Chrysura	Chrysura cuprea	Paolo Rosa										2021-05-11	Thomas Wood	Spain	Catalonia	Lleida, Balaguer, Camarasa, 1 km S, C-13	41.862	0.871								Adult	F	Leg	Barcode of Life Datasystems	Creative Commons - Share Alike	en
IBIHM1095-22	IBIHM1095-22	INV12694	INV12694	BOLD:AED1166	DNA Barcode	Universite de Mons	Arthropoda	Insecta	Hymenoptera	Chrysididae	Chrysura	Chrysura purpureifrons	Paolo Rosa										2021-05-21	Thomas Wood	Spain	Andalusia	Sevilla, Aznalcazar, S of Pinares de Aznalcazar	37.262	-6.222								Adult	F	Leg	Barcode of Life Datasystems	Creative Commons - Share Alike	en
IBIHM1099-22	IBIHM1099-22	INV12698	INV12698	BOLD:AET0222	DNA Barcode	Universite de Mons	Arthropoda	Insecta	Hymenoptera	Chrysididae	Chrysura	Chrysura varicornis	Paolo Rosa										2021-05-13	Thomas Wood	Spain	Castilla-La Mancha	Toledo, Sesena Nuevo, Arroyo del Valle Grande	40.116	-3.629								Adult	M	Leg	Barcode of Life Datasystems	Creative Commons - Share Alike	en
IBIHM1100-22	IBIHM1100-22	INV12699	INV12699	BOLD:AEC6882	DNA Barcode	Universite de Mons	Arthropoda	Insecta	Hymenoptera	Chrysididae	Chrysura	Chrysura rufiventris	Paolo Rosa										2021-05-15	Thomas Wood	Spain	Castilla y Leon	Segovia, Madrona, 500 m NE, Arroyo del Hocino	40.901	-4.156								Adult	F	Leg	Barcode of Life Datasystems	Creative Commons - Share Alike	en
IBIHM1104-22	IBIHM1104-22	INV12703	INV12703	BOLD:AEU5027	DNA Barcode	Universite de Mons	Arthropoda	Insecta	Hymenoptera	Chrysididae	Philoctetes	Philoctetes punctulatus	Paolo Rosa										2021-07-18	Thomas Wood	Spain	Castilla y Leon	Segovia, Carbonero el Mayor, 500 m W, Calle las Tejeras	41.116	-4.279								Adult		Leg	Barcode of Life Datasystems	Creative Commons - Share Alike	en
IBIHM1109-22	IBIHM1109-22	INV12708	INV12708	BOLD:AES0091	DNA Barcode	Universite de Mons	Arthropoda	Insecta	Hymenoptera	Chrysididae	Holopyga	Holopyga cf. lucida	Paolo Rosa										2021-07-07	Thomas Wood	Spain	Comunidad de Madrid	Madrid, Campo Real, fields to E	40.34	-3.366					500	500		Adult	F	Leg	Barcode of Life Datasystems	Creative Commons - Share Alike	en
IBIHM1110-22	IBIHM1110-22	INV12709	INV12709	BOLD:AAZ6194	DNA Barcode	Universite de Mons	Arthropoda	Insecta	Hymenoptera	Chrysididae	Holopyga	Holopyga fastuosa	Paolo Rosa										2021-06-11	Thomas Wood	Spain	Andalusia	Granada, Tocon de Quentar to Camino de Las Ramillas	37.238	-3.362					1200	1200		Adult	F	Leg	Barcode of Life Datasystems	Creative Commons - Share Alike	en
IBIHM1113-22	IBIHM1113-22	INV12712	INV12712	BOLD:AAZ6194	DNA Barcode	Universite de Mons	Arthropoda	Insecta	Hymenoptera	Chrysididae	Holopyga	Holopyga generosa	Paolo Rosa										2021-07-19	Thomas Wood	Spain	Castilla y Leon	Avila, Sanchidrian, Shales with Precambrian metarkoses	40.883	-4.563								Adult	F	Leg	Barcode of Life Datasystems	Creative Commons - Share Alike	en
IBIHM1114-22	IBIHM1114-22	INV12713	INV12713	BOLD:AAZ6194	DNA Barcode	Universite de Mons	Arthropoda	Insecta	Hymenoptera	Chrysididae	Holopyga	Holopyga generosa	Paolo Rosa										2021-07-07	Thomas Wood	Spain	Comunidad de Madrid	Madrid, Campo Real, fields to E	40.34	-3.366					500	500		Adult	F	Leg	Barcode of Life Datasystems	Creative Commons - Share Alike	en
IBIHM1118-22	IBIHM1118-22	INV12717	INV12717	BOLD:AED4749	DNA Barcode	Universite de Mons	Arthropoda	Insecta	Hymenoptera	Chrysididae	Hedychridium	Hedychridium anale	Paolo Rosa										2021-07-19	Thomas Wood	Spain	Castilla y Leon	Avila, Sanchidrian, Shales with Precambrian metarkoses	40.883	-4.563								Adult	F	Leg	Barcode of Life Datasystems	Creative Commons - Share Alike	en
IBIHM1119-22	IBIHM1119-22	INV12718	INV12718	BOLD:AEE0029	DNA Barcode	Universite de Mons	Arthropoda	Insecta	Hymenoptera	Chrysididae	Hedychridium	Hedychridium incrassatum	Paolo Rosa										2021-06-29	Thomas Wood	Spain	Andalusia	Granada, Sierra Nevada, El Dornajo	37.132	-3.439					1700	1700		Adult	M	Leg	Barcode of Life Datasystems	Creative Commons - Share Alike	en
IBIHM1122-22	IBIHM1122-22	INV12721	INV12721	BOLD:AAU1294	DNA Barcode	Universite de Mons	Arthropoda	Insecta	Hymenoptera	Chrysididae	Hedychrum	Hedychrum niemelai	Paolo Rosa										2021-06-07	Thomas Wood	Spain	Andalusia	Granada, Cenes de la Vega, Sendero del Rio Genil	37.16	-3.524					750	750		Adult	F	Leg	Barcode of Life Datasystems	Creative Commons - Share Alike	en
IBIHM1124-22	IBIHM1124-22	INV12723	INV12723	BOLD:AED0972	DNA Barcode	Universite de Mons	Arthropoda	Insecta	Hymenoptera	Chrysididae	Hedychrum	Hedychrum longicolle	Paolo Rosa										2021-07-25	Thomas Wood	Spain	Castilla y Leon	Segovia, Castroserna de Abajo, Buitreras y Cuevas	41.215	-3.749								Adult	F	Leg	Barcode of Life Datasystems	Creative Commons - Share Alike	en
IBIHM1125-22	IBIHM1125-22	INV12724	INV12724	BOLD:AAK4644	DNA Barcode	Universite de Mons	Arthropoda	Insecta	Hymenoptera	Chrysididae	Hedychrum	Hedychrum micans europaeum	Paolo Rosa										2021-07-25	Thomas Wood	Spain	Castilla y Leon	Segovia, Castroserna de Abajo, Buitreras y Cuevas	41.215	-3.749								Adult	M	Leg	Barcode of Life Datasystems	Creative Commons - Share Alike	en
IBIHM1126-22	IBIHM1126-22	INV12725	INV12725	BOLD:AAJ4180	DNA Barcode	Universite de Mons	Arthropoda	Insecta	Hymenoptera	Chrysididae	Stilbum	Stilbum cyanurum	Paolo Rosa										2016-07-26	Thomas Wood	Portugal	Beja	Odemira, Ribeira de Torgal	37.634	-8.638								Adult	M	Leg	Barcode of Life Datasystems	Creative Commons - Share Alike	en
IBIHM1127-22	IBIHM1127-22	INV12726	INV12726	BOLD:AAY6924	DNA Barcode	Universite de Mons	Arthropoda	Insecta	Hymenoptera	Chrysididae	Chrysura	Chrysura hybrida	Paolo Rosa										2017-04-04	Thomas Wood	Portugal	Beja	Mertola, Sao Sebastiao dos Carros	37.55	-7.77								Adult	M	Leg	Barcode of Life Datasystems	Creative Commons - Share Alike	en
IBIHM1128-22	IBIHM1128-22	INV12727	INV12727	BOLD:AES0121	DNA Barcode	Universite de Mons	Arthropoda	Insecta	Hymenoptera	Chrysididae	Chrysis	Chrysis	Paolo Rosa										2017-05-16	Thomas Wood	Portugal	Faro	Salema	37.06	-8.83								Adult	F	Leg	Barcode of Life Datasystems	Creative Commons - Share Alike	en
IBIHM1129-22	IBIHM1129-22	INV12728	INV12728	BOLD:AES8383	DNA Barcode	Universite de Mons	Arthropoda	Insecta	Hymenoptera	Chrysididae	Chrysis	Chrysis andradei	Paolo Rosa										2016-07-02	Thomas Wood	Portugal	Braganca	Hills E of Moimenta	41.948	-6.964								Adult	F	Leg	Barcode of Life Datasystems	Creative Commons - Share Alike	en
IBIHM1130-22	IBIHM1130-22	INV12729	INV12729	BOLD:AES8383	DNA Barcode	Universite de Mons	Arthropoda	Insecta	Hymenoptera	Chrysididae	Chrysis	Chrysis andradei	Paolo Rosa										2017-06-15	Thomas Wood	Spain	Cantabria	Piasca	43.119	-4.583								Adult	M	Leg	Barcode of Life Datasystems	Creative Commons - Share Alike	en
IBIHM1133-22	IBIHM1133-22	INV12732	INV12732	BOLD:AEU3313	DNA Barcode	Universite de Mons	Arthropoda	Insecta	Hymenoptera	Chrysididae	Chrysis	Chrysis blanchardi	Paolo Rosa										2018-09-16	Thomas Wood	Portugal	Faro	Vilamoura	37.09	-8.125								Adult	F	Leg	Barcode of Life Datasystems	Creative Commons - Share Alike	en
IBIHM1140-22	IBIHM1140-22	INV12739	INV12739	BOLD:ACM0910	DNA Barcode	Universite de Mons	Arthropoda	Insecta	Hymenoptera	Chrysididae	Chrysis	Chrysis scutellaris marteni	Paolo Rosa										2018-07-29	Thomas Wood	Portugal	Viseu	Caramulo, Rota dos Calieros	40.58	-8.176								Adult	F	Leg	Barcode of Life Datasystems	Creative Commons - Share Alike	en
IBIHM1143-22	IBIHM1143-22	INV12742	INV12742	BOLD:AET8274	DNA Barcode	Universite de Mons	Arthropoda	Insecta	Hymenoptera	Chrysididae	Chrysis	Chrysis zonata	Paolo Rosa										2016-09-25	Thomas Wood	Portugal	Faro	Budens, Monte da Sinceira	37.098	-8.864								Adult	F	Leg	Barcode of Life Datasystems	Creative Commons - Share Alike	en
IBIHM1150-22	IBIHM1150-22	INV12749	INV12749	BOLD:AEU5027	DNA Barcode	Universite de Mons	Arthropoda	Insecta	Hymenoptera	Chrysididae	Philoctetes	Philoctetes punctulatus	Paolo Rosa										2016-05-31	Thomas Wood	Portugal	Faro	Cabanas, near Tavira	37.13	-7.6								Adult	M	Leg	Barcode of Life Datasystems	Creative Commons - Share Alike	en
IBIHM1153-22	IBIHM1153-22	INV12752	INV12752	BOLD:ABX9998	DNA Barcode	Universite de Mons	Arthropoda	Insecta	Hymenoptera	Chrysididae	Pseudomalus	Pseudomalus violaceus	Paolo Rosa										2016-09-16	Thomas Wood	Portugal	Faro	Carrapateira	37.19	-8.9								Adult	M	Leg	Barcode of Life Datasystems	Creative Commons - Share Alike	en
IBIHM1154-22	IBIHM1154-22	INV12753	INV12753	BOLD:AAZ6194	DNA Barcode	Universite de Mons	Arthropoda	Insecta	Hymenoptera	Chrysididae	Holopyga	Holopyga fastuosa	Paolo Rosa										2017-06-13	Thomas Wood	Portugal	Porto	Chapa	41.31	-8.05								Adult	F	Leg	Barcode of Life Datasystems	Creative Commons - Share Alike	en
IBIHM1158-22	IBIHM1158-22	INV12757	INV12757	BOLD:ACV6331	DNA Barcode	Universite de Mons	Arthropoda	Insecta	Hymenoptera	Chrysididae	Holopyga	Holopyga fervida	Paolo Rosa										2017-05-17	Thomas Wood	Portugal	Faro	Ponta da Atalaia	37.321	-8.873								Adult	M	Leg	Barcode of Life Datasystems	Creative Commons - Share Alike	en
IBIHM1160-22	IBIHM1160-22	INV12759	INV12759	BOLD:AET1451	DNA Barcode	Universite de Mons	Arthropoda	Insecta	Hymenoptera	Chrysididae	Holopyga	Holopyga inflammata	Paolo Rosa										2017-06-18	Thomas Wood	Spain	Cantabria	Piasca	43.119	-4.583								Adult	F	Leg	Barcode of Life Datasystems	Creative Commons - Share Alike	en
IBIHM1161-22	IBIHM1161-22	INV12760	INV12760	BOLD:AAU0775	DNA Barcode	Universite de Mons	Arthropoda	Insecta	Hymenoptera	Chrysididae	Hedychridium	Hedychridium caputaureum	Paolo Rosa										2018-05-21	Thomas Wood	Portugal	Faro	Lagos, Vale de Lama	37.12	-8.63								Adult	M	Leg	Barcode of Life Datasystems	Creative Commons - Share Alike	en
IBIHM1162-22	IBIHM1162-22	INV12761	INV12761	BOLD:AES0428	DNA Barcode	Universite de Mons	Arthropoda	Insecta	Hymenoptera	Chrysididae	Hedychridium	Hedychridium scutellare	Paolo Rosa										2018-07-23	Thomas Wood	Portugal	Viseu	Freimoninho, Quinta da Melroa	40.544	-8.274								Adult	F	Leg	Barcode of Life Datasystems	Creative Commons - Share Alike	en
IBIHM1164-22	IBIHM1164-22	INV12763	INV12763	BOLD:AER9655	DNA Barcode	Universite de Mons	Arthropoda	Insecta	Hymenoptera	Chrysididae	Hedychridium	Hedychridium reticulatum	Paolo Rosa										2016-08-18	Thomas Wood	Portugal	Beja	Praia da Foz dos Ouricos	37.657	-8.8								Adult	F	Leg	Barcode of Life Datasystems	Creative Commons - Share Alike	en
IBIHM1165-22	IBIHM1165-22	INV12764	INV12764	BOLD:AAZ0056	DNA Barcode	Universite de Mons	Arthropoda	Insecta	Hymenoptera	Chrysididae	Hedychridium	Hedychridium krajniki	Paolo Rosa										2017-05-24	Thomas Wood	Portugal	Beja	Mina de Sao Domingos	37.667	-7.495								Adult		Leg	Barcode of Life Datasystems	Creative Commons - Share Alike	en
IBIHM1169-22	IBIHM1169-22	INV12768	INV12768	BOLD:AES6837	DNA Barcode	Universite de Mons	Arthropoda	Insecta	Hymenoptera	Chrysididae	Hedychridium	Hedychridium infans	Paolo Rosa										2016-06-05	Thomas Wood	Portugal	Beja	Mertola	37.64	-7.66								Adult	M	Leg	Barcode of Life Datasystems	Creative Commons - Share Alike	en
IBIHM1170-22	IBIHM1170-22	INV12769	INV12769	BOLD:AES9012	DNA Barcode	Universite de Mons	Arthropoda	Insecta	Hymenoptera	Chrysididae	Hedychridium	Hedychridium cupritibiale	Paolo Rosa										2016-06-03	Thomas Wood	Portugal	Beja	Mina de Sao Domingos	37.667	-7.495								Adult	F	Leg	Barcode of Life Datasystems	Creative Commons - Share Alike	en
IBIHM1176-22	IBIHM1176-22	INV12775	INV12775	BOLD:AET0272	DNA Barcode	Universite de Mons	Arthropoda	Insecta	Hymenoptera	Chrysididae	Chrysis	Chrysis pyrophana	Paolo Rosa										2015-09-19	Thomas Wood	Portugal	Faro	Boca do Rio, Salema	37.068	-8.811								Adult	F	Leg	Barcode of Life Datasystems	Creative Commons - Share Alike	en
IBIHM1177-22	IBIHM1177-22	INV12776	INV12776	BOLD:AET1511	DNA Barcode	Universite de Mons	Arthropoda	Insecta	Hymenoptera	Chrysididae	Chrysura	Chrysura dichroa	Paolo Rosa										2016-04-22	Thomas Wood	Portugal	Faro	Forte do Rato, Tavira	37.121	-7.62								Adult	F	Leg	Barcode of Life Datasystems	Creative Commons - Share Alike	en
IBIHM1180-22	IBIHM1180-22	INV12779	INV12779	BOLD:AET2814	DNA Barcode	Universite de Mons	Arthropoda	Insecta	Hymenoptera	Chrysididae	Parnopes	Parnopes	Paolo Rosa										2015-09-19	Thomas Wood	Portugal	Faro	Boca do Rio, Salema	37.068	-8.811								Adult	F	Leg	Barcode of Life Datasystems	Creative Commons - Share Alike	en
IBIHM1182-22	IBIHM1182-22	INV12781	INV12781	BOLD:AES6837	DNA Barcode	Universite de Mons	Arthropoda	Insecta	Hymenoptera	Chrysididae	Hedychridium	Hedychridium infans	Paolo Rosa										2015-09-21	Thomas Wood	Portugal	Faro	Praia da Figueira, Salema	37.062	-8.84								Adult	F	Leg	Barcode of Life Datasystems	Creative Commons - Share Alike	en
IBIHM1183-22	IBIHM1183-22	INV12782	INV12782	BOLD:AAM3491	DNA Barcode	Universite de Mons	Arthropoda	Insecta	Hymenoptera	Chrysididae	Hedychrum	Hedychrum rutilans viridauratum	Paolo Rosa										2015-09-19	Thomas Wood	Portugal	Faro	Boca do Rio, Salema	37.068	-8.811								Adult	M	Leg	Barcode of Life Datasystems	Creative Commons - Share Alike	en
IBIHM1185-22	IBIHM1185-22	INV12784	INV12784	BOLD:AES6835	DNA Barcode	Universite de Mons	Arthropoda	Insecta	Hymenoptera	Chrysididae	Hedychridium	Hedychridium jucundum	Paolo Rosa										2017-07-15	Thomas Wood	Spain	Balearic Islands	Menorca, Algaiarens	40.046	3.918								Adult	M	Leg	Barcode of Life Datasystems	Creative Commons - Share Alike	en
IBIHM1187-22	IBIHM1187-22	INV12786	INV12786	BOLD:AAK4640	DNA Barcode	Universite de Mons	Arthropoda	Insecta	Hymenoptera	Chrysididae	Hedychridium	Hedychridium ardens	Paolo Rosa										2020-05-07	Thomas Wood	Belgium	Namen (Namur)	Reserve Naturelle de Sclaigneaux	50.5	5.053								Adult	F	Leg	Barcode of Life Datasystems	Creative Commons - Share Alike	en
IBIHM1188-22	IBIHM1188-22	INV12787	INV12787	BOLD:AED0274	DNA Barcode	Universite de Mons	Arthropoda	Insecta	Hymenoptera	Chrysididae	Holopyga	Holopyga similis	Paolo Rosa										2021-07-23	Thomas Wood	Spain	Castilla y Leon	Segovia, Riaza, Valvieja, fields 1 km W, Arroyo del Llano	41.371	-3.408								Adult	M	Leg	Barcode of Life Datasystems	Creative Commons - Share Alike	en
IBIHM1189-22	IBIHM1189-22	INV12788	INV12788	BOLD:AES0428	DNA Barcode	Universite de Mons	Arthropoda	Insecta	Hymenoptera	Chrysididae	Hedychridium	Hedychridium scutellare	Paolo Rosa										2016-05-30	Thomas Wood	Portugal	Faro	Tavira, Santa Luiza	37.101	-7.66	1000							Adult	F	Leg	Barcode of Life Datasystems	Creative Commons - Share Alike	en
IBIHM1190-22	IBIHM1190-22	INV12789	INV12789	BOLD:AET6827	DNA Barcode	Universite de Mons	Arthropoda	Insecta	Hymenoptera	Chrysididae	Hedychridium	Hedychridium sevillanum	Paolo Rosa										2021-05-19	Thomas Wood	Spain	Comunidad de Madrid	Madrid, Rivas-Vaciamadrid, Canal de Manzanares to Camino d	40.322	-3.563								Adult	M	Leg	Barcode of Life Datasystems	Creative Commons - Share Alike	en
IBIHM1191-22	IBIHM1191-22	INV12790	INV12790	BOLD:AES9011	DNA Barcode	Universite de Mons	Arthropoda	Insecta	Hymenoptera	Chrysididae	Hedychridium	Hedychridium buyssoni	Paolo Rosa										2021-07-02	Thomas Wood	Spain	Andalusia	Granada, Sierra Nevada, Central Hidroelectrica del Poqueira	36.991	-3.35								Adult	M	Leg	Barcode of Life Datasystems	Creative Commons - Share Alike	en
IBIHM1195-22	IBIHM1195-22	INV12794	INV12794	BOLD:AET9698	DNA Barcode	Universite de Mons	Arthropoda	Insecta	Hymenoptera	Chrysididae	Hedychridium	Hedychridium sp.	Paolo Rosa										2021-06-19	Thomas Wood	Spain	Andalusia	Granada, Sierra de Baza, Prados del Rey	37.375	-2.854					2000	2000		Adult		Leg	Barcode of Life Datasystems	Creative Commons - Share Alike	en
IBIHM1205-22	IBIHM1205-22	INV12804	INV12804	BOLD:AET6828	DNA Barcode	Universite de Mons	Arthropoda	Insecta	Hymenoptera	Chrysididae	Hedychridium	Hedychridium cf. valesiense	Paolo Rosa										2014-07-04	Thomas Wood	Italy	Emilia-Romagna	Parma, Oriano	44.645	10.032					250	250		Adult	M	Leg	Barcode of Life Datasystems	Creative Commons - Share Alike	en
IBIHM1207-22	IBIHM1207-22	INV12806	INV12806	BOLD:AAY6946	DNA Barcode	Universite de Mons	Arthropoda	Insecta	Hymenoptera	Chrysididae	Hedychridium	Hedychridium cupratum	Paolo Rosa										2014-06-21	Thomas Wood	Italy	Aosta Valley	Pila	45.719	7.286					2400	2400		Adult	M	Leg	Barcode of Life Datasystems	Creative Commons - Share Alike	en
IBIHM1214-22	IBIHM1214-22	INV12813	INV12813	BOLD:AET6828	DNA Barcode	Universite de Mons	Arthropoda	Insecta	Hymenoptera	Chrysididae	Hedychridium	Hedychridium sculpturatum group	Paolo Rosa										2014-07-04	Thomas Wood	Italy	Emilia-Romagna	Parma, Oriano	44.645	10.032					250	250		Adult	M	Leg	Barcode of Life Datasystems	Creative Commons - Share Alike	en
IBIHM1251-22	IBIHM1251-22	INV12850	INV12850	BOLD:AED1166	DNA Barcode	Universite de Mons	Arthropoda	Insecta	Hymenoptera	Chrysididae	Chrysura	Chrysura purpureifrons	Paolo Rosa										2022-04-03	Thomas Wood	Portugal	Faro	Santo Estevao, ruderal area to W	37.127	-7.717								Adult	F	Leg	Barcode of Life Datasystems	Creative Commons - Share Alike	en
IBIHM1252-22	IBIHM1252-22	INV12851	INV12851	BOLD:AED1166	DNA Barcode	Universite de Mons	Arthropoda	Insecta	Hymenoptera	Chrysididae	Chrysura	Chrysura purpureifrons	Paolo Rosa										2022-04-01	Thomas Wood	Portugal	Faro	Santo Estevao, ruderal area to W	37.127	-7.717								Adult	F	Leg	Barcode of Life Datasystems	Creative Commons - Share Alike	en
IBIHM1058-22	IBIHM1058-22	INV12657	INV12657	BOLD:AET6497	DNA Barcode	Universite de Mons	Arthropoda	Insecta	Hymenoptera	Chrysididae	Spintharina	Spintharina cuprata	Paolo Rosa										2021-07-17	Thomas Wood	Spain	Castilla y Leon	Segovia, Valdeprados, 1 km SW, dry slopes by Rio Moros	40.811	-4.262								Adult	F	Leg	Barcode of Life Datasystems	Creative Commons - Share Alike	en
IBIHM1059-22	IBIHM1059-22	INV12658	INV12658	BOLD:AAH7935	DNA Barcode	Universite de Mons	Arthropoda	Insecta	Hymenoptera	Chrysididae	Trichrysis	Trichrysis cyanea	Paolo Rosa										2021-06-25	Thomas Wood	Spain	Aragon	Teruel, Noguera de Albarracin, Barranco de la Olmeda	40.462	-1.614								Adult	F	Leg	Barcode of Life Datasystems	Creative Commons - Share Alike	en
IBIHM1060-22	IBIHM1060-22	INV12659	INV12659	BOLD:AEU3425	DNA Barcode	Universite de Mons	Arthropoda	Insecta	Hymenoptera	Chrysididae	Pseudochrysis	Pseudochrysis humbolti	Paolo Rosa					Elevation: 1700-2400					2021-07-05	Thomas Wood	Spain	Andalusia	Granada, Sierra Nevada, Trevelez to Refugio La Campinuela	37.024	-3.266								Adult	M	Leg	Barcode of Life Datasystems	Creative Commons - Share Alike	en
IBIHM1061-22	IBIHM1061-22	INV12660	INV12660	BOLD:AEU3426	DNA Barcode	Universite de Mons	Arthropoda	Insecta	Hymenoptera	Chrysididae	Pseudochrysis	Pseudochrysis incrassata	Paolo Rosa										2021-06-11	Thomas Wood	Spain	Andalusia	Granada, Tocon de Quentar to Camino de Las Ramillas	37.238	-3.362					1200	1200		Adult	M	Leg	Barcode of Life Datasystems	Creative Commons - Share Alike	en
IBIHM1063-22	IBIHM1063-22	INV12662	INV12662	BOLD:AES4620	DNA Barcode	Universite de Mons	Arthropoda	Insecta	Hymenoptera	Chrysididae	Chrysis	Chrysis subsinuata	Paolo Rosa										2021-06-02	Thomas Wood	Spain	Andalusia	Cadiz, Benaocaz, Lugar Llano de la Huerta to Puente Antig	36.708	-5.43								Adult	F	Leg	Barcode of Life Datasystems	Creative Commons - Share Alike	en
IBIHM1066-22	IBIHM1066-22	INV12665	INV12665	BOLD:AED0619	DNA Barcode	Universite de Mons	Arthropoda	Insecta	Hymenoptera	Chrysididae	Chrysis	Chrysis pulchella	Paolo Rosa					Elevation: 1700-2400					2021-07-05	Thomas Wood	Spain	Andalusia	Granada, Sierra Nevada, Trevelez to Refugio La Campinuela	37.024	-3.266								Adult	M	Leg	Barcode of Life Datasystems	Creative Commons - Share Alike	en
IBIHM1067-22	IBIHM1067-22	INV12666	INV12666	BOLD:AED6294	DNA Barcode	Universite de Mons	Arthropoda	Insecta	Hymenoptera	Chrysididae	Chrysis	Chrysis grohmanni	Paolo Rosa										2021-07-04	Thomas Wood	Spain	Andalusia	Granada, Tocon de Quentar to Camino de Las Ramillas	37.238	-3.362					1200	1200		Adult	F	Leg	Barcode of Life Datasystems	Creative Commons - Share Alike	en
IBIHM1071-22	IBIHM1071-22	INV12670	INV12670	BOLD:AAR9816	DNA Barcode	Universite de Mons	Arthropoda	Insecta	Hymenoptera	Chrysididae	Chrysis	Chrysis cortii	Paolo Rosa										2021-05-26	Thomas Wood	Spain	Andalusia	Malaga, Cortes de la Frontera, path to Llano de las Labore	36.618	-5.354								Adult	F	Leg	Barcode of Life Datasystems	Creative Commons - Share Alike	en
IBIHM1075-22	IBIHM1075-22	INV12674	INV12674	BOLD:AED5814	DNA Barcode	Universite de Mons	Arthropoda	Insecta	Hymenoptera	Chrysididae	Chrysis	Chrysis ramburi	Paolo Rosa										2021-07-07	Thomas Wood	Spain	Comunidad de Madrid	Madrid, Campo Real, fields to E	40.34	-3.366					500	500		Adult	F	Leg	Barcode of Life Datasystems	Creative Commons - Share Alike	en
IBIHM1077-22	IBIHM1077-22	INV12676	INV12676	BOLD:AED3523	DNA Barcode	Universite de Mons	Arthropoda	Insecta	Hymenoptera	Chrysididae	Chrysis	Chrysis caeruliventris	Paolo Rosa										2021-07-27	Thomas Wood	Spain	Castilla y Leon	Segovia, Riofrio de Riaza, Embalse de Riofrio	41.24	-3.441					1350	1350		Adult	M	Leg	Barcode of Life Datasystems	Creative Commons - Share Alike	en
IBIHM1080-22	IBIHM1080-22	INV12679	INV12679	BOLD:AAU1528	DNA Barcode	Universite de Mons	Arthropoda	Insecta	Hymenoptera	Chrysididae	Chrysis	Chrysis comparata	Paolo Rosa										2019-07-20	Thomas Wood	Spain	Castilla-La Mancha	Guadalajara, Lupiana, 2 km SW, GU-921	40.598	-3.072								Adult	M	Leg	Barcode of Life Datasystems	Creative Commons - Share Alike	en
IBIHM1082-22	IBIHM1082-22	INV12681	INV12681	BOLD:AET3719	DNA Barcode	Universite de Mons	Arthropoda	Insecta	Hymenoptera	Chrysididae	Chrysis	Chrysis monticola	Paolo Rosa										2021-06-30	Thomas Wood	Spain	Andalusia	Granada, Sierra Nevada, Trevenque, Refugio de Rosales envir	37.072	-3.495								Adult	M	Leg	Barcode of Life Datasystems	Creative Commons - Share Alike	en
IBIHM1085-22	IBIHM1085-22	INV12684	INV12684	BOLD:ABU6373	DNA Barcode	Universite de Mons	Arthropoda	Insecta	Hymenoptera	Chrysididae	Chrysis	Chrysis sculpturata	Paolo Rosa										2021-06-08	Thomas Wood	Spain	Andalusia	Granada, Sierra Nevada, Central Hidroelectrica del Poqueira	36.991	-3.35								Adult	F	Leg	Barcode of Life Datasystems	Creative Commons - Share Alike	en
IBIHM1088-22	IBIHM1088-22	INV12687	INV12687	BOLD:AED0671	DNA Barcode	Universite de Mons	Arthropoda	Insecta	Hymenoptera	Chrysididae	Chrysis	Chrysis consanguinea	Paolo Rosa										2021-07-16	Thomas Wood	Spain	Castilla y Leon	Segovia, Brieva, 5 km N, Los Canones de los rios Piron y Vi	41.066	-4.051								Adult	F	Leg	Barcode of Life Datasystems	Creative Commons - Share Alike	en
IBIHM1090-22	IBIHM1090-22	INV12689	INV12689	BOLD:AET4959	DNA Barcode	Universite de Mons	Arthropoda	Insecta	Hymenoptera	Chrysididae	Chrysis	Chrysis cf. rutilans	Paolo Rosa					Elevation: 1700-2400					2021-07-05	Thomas Wood	Spain	Andalusia	Granada, Sierra Nevada, Trevelez to Refugio La Campinuela	37.024	-3.266								Adult	F	Leg	Barcode of Life Datasystems	Creative Commons - Share Alike	en
IBIHM1096-22	IBIHM1096-22	INV12695	INV12695	BOLD:AED1166	DNA Barcode	Universite de Mons	Arthropoda	Insecta	Hymenoptera	Chrysididae	Chrysura	Chrysura purpureifrons	Paolo Rosa										2021-06-01	Thomas Wood	Spain	Andalusia	Malaga, Gaucin, Gaucin to Puerto del Hacho	36.521	-5.333								Adult	F	Leg	Barcode of Life Datasystems	Creative Commons - Share Alike	en
IBIHM1097-22	IBIHM1097-22	INV12696	INV12696	BOLD:AET1511	DNA Barcode	Universite de Mons	Arthropoda	Insecta	Hymenoptera	Chrysididae	Chrysura	Chrysura dichroa	Paolo Rosa										2021-05-28	Thomas Wood	Spain	Andalusia	Cadiz, Grazalema, Rio Guadalete	36.759	-5.36								Adult	F	Leg	Barcode of Life Datasystems	Creative Commons - Share Alike	en
IBIHM1098-22	IBIHM1098-22	INV12697	INV12697	BOLD:ABA8702	DNA Barcode	Universite de Mons	Arthropoda	Insecta	Hymenoptera	Chrysididae	Chrysura	Chrysura radians	Paolo Rosa										2021-06-08	Thomas Wood	Spain	Andalusia	Granada, Sierra Nevada, Capileira to La Cebadilla	36.978	-3.355					1500	1500		Adult	F	Leg	Barcode of Life Datasystems	Creative Commons - Share Alike	en
IBIHM1101-22	IBIHM1101-22	INV12700	INV12700	BOLD:ABA7396	DNA Barcode	Universite de Mons	Arthropoda	Insecta	Hymenoptera	Chrysididae	Chrysura	Chrysura sulcata	Paolo Rosa										2021-07-18	Thomas Wood	Spain	Castilla y Leon	Segovia, Carbonero el Mayor, 500 m W, Calle las Tejeras	41.116	-4.279								Adult	F	Leg	Barcode of Life Datasystems	Creative Commons - Share Alike	en
IBIHM1102-22	IBIHM1102-22	INV12701	INV12701	BOLD:AET0222	DNA Barcode	Universite de Mons	Arthropoda	Insecta	Hymenoptera	Chrysididae	Chrysura	Chrysura varicornis	Paolo Rosa										2021-07-10	Thomas Wood	Spain	Comunidad de Madrid	Madrid, Pozuelo del Rey, 2 km NW	40.376	-3.345								Adult	F	Leg	Barcode of Life Datasystems	Creative Commons - Share Alike	en
IBIHM1103-22	IBIHM1103-22	INV12702	INV12702	BOLD:AES3051	DNA Barcode	Universite de Mons	Arthropoda	Insecta	Hymenoptera	Chrysididae	Chrysidea	Chrysidea disclusa pumilionis	Paolo Rosa										2021-07-18	Thomas Wood	Spain	Castilla y Leon	Segovia, Carbonero el Mayor, 500 m W, Calle las Tejeras	41.116	-4.279								Adult	F	Leg	Barcode of Life Datasystems	Creative Commons - Share Alike	en
IBIHM1105-22	IBIHM1105-22	INV12704	INV12704	BOLD:AEU5026	DNA Barcode	Universite de Mons	Arthropoda	Insecta	Hymenoptera	Chrysididae	Philoctetes	Philoctetes abeillei	Paolo Rosa										2021-06-06	Thomas Wood	Spain	Andalusia	Granada, Sierra Nevada, El Dornajo	37.132	-3.439					1700	1700		Adult		Leg	Barcode of Life Datasystems	Creative Commons - Share Alike	en
IBIHM1106-22	IBIHM1106-22	INV12705	INV12705	BOLD:AES0090	DNA Barcode	Universite de Mons	Arthropoda	Insecta	Hymenoptera	Chrysididae	Holopyga	Holopyga calida	Paolo Rosa										2021-06-07	Thomas Wood	Spain	Andalusia	Granada, Cenes de la Vega, Sendero del Rio Genil	37.16	-3.524					750	750		Adult	F	Leg	Barcode of Life Datasystems	Creative Commons - Share Alike	en
IBIHM1107-22	IBIHM1107-22	INV12706	INV12706	BOLD:AAY9735	DNA Barcode	Universite de Mons	Arthropoda	Insecta	Hymenoptera	Chrysididae	Holopyga	Holopyga fervida	Paolo Rosa										2021-06-08	Thomas Wood	Spain	Andalusia	Granada, Sierra Nevada, Capileira to La Cebadilla	36.978	-3.355					1500	1500		Adult	M	Leg	Barcode of Life Datasystems	Creative Commons - Share Alike	en
IBIHM1115-22	IBIHM1115-22	INV12714	INV12714	BOLD:AET1450	DNA Barcode	Universite de Mons	Arthropoda	Insecta	Hymenoptera	Chrysididae	Holopyga	Holopyga jurinei	Paolo Rosa										2021-07-18	Thomas Wood	Spain	Castilla y Leon	Segovia, Carbonero el Mayor, 2 km SW, Calle las Tejeras to	41.108	-4.293								Adult	M	Leg	Barcode of Life Datasystems	Creative Commons - Share Alike	en
IBIHM1117-22	IBIHM1117-22	INV12716	INV12716	BOLD:AAE3260	DNA Barcode	Universite de Mons	Arthropoda	Insecta	Hymenoptera	Chrysididae	Hedychridium	Hedychridium mediocrum	Paolo Rosa										2021-07-07	Thomas Wood	Spain	Comunidad de Madrid	Madrid, Campo Real, fields to E	40.34	-3.366					500	500		Adult	F	Leg	Barcode of Life Datasystems	Creative Commons - Share Alike	en
IBIHM1120-22	IBIHM1120-22	INV12719	INV12719	BOLD:AAM3491	DNA Barcode	Universite de Mons	Arthropoda	Insecta	Hymenoptera	Chrysididae	Hedychrum	Hedychrum rutilans viridauratum	Paolo Rosa										2021-07-20	Thomas Wood	Spain	Castilla y Leon	Segovia, Bernuy de Porreros, Fuente de los Canos	41.006	-4.11								Adult	M	Leg	Barcode of Life Datasystems	Creative Commons - Share Alike	en
IBIHM1121-22	IBIHM1121-22	INV12720	INV12720	BOLD:AAK4643	DNA Barcode	Universite de Mons	Arthropoda	Insecta	Hymenoptera	Chrysididae	Hedychrum	Hedychrum rutilans viridauratum	Paolo Rosa										2021-07-20	Thomas Wood	Spain	Castilla y Leon	Segovia, Bernuy de Porreros, Fuente de los Canos	41.006	-4.11								Adult	F	Leg	Barcode of Life Datasystems	Creative Commons - Share Alike	en
IBIHM1131-22	IBIHM1131-22	INV12730	INV12730	BOLD:AET3719	DNA Barcode	Universite de Mons	Arthropoda	Insecta	Hymenoptera	Chrysididae	Chrysis	Chrysis monticola	Paolo Rosa										2018-09-02	Thomas Wood	Portugal	Porto	Loivos do Monte	41.197	-7.971								Adult	F	Leg	Barcode of Life Datasystems	Creative Commons - Share Alike	en
IBIHM1132-22	IBIHM1132-22	INV12731	INV12731	BOLD:AED2289	DNA Barcode	Universite de Mons	Arthropoda	Insecta	Hymenoptera	Chrysididae	Chrysis	Chrysis castillana	Paolo Rosa										2016-04-22	Thomas Wood	Portugal	Faro	Forte do Rato, Tavira	37.121	-7.62								Adult	M	Leg	Barcode of Life Datasystems	Creative Commons - Share Alike	en
IBIHM1134-22	IBIHM1134-22	INV12733	INV12733	BOLD:AET4960	DNA Barcode	Universite de Mons	Arthropoda	Insecta	Hymenoptera	Chrysididae	Chrysis	Chrysis cerastes	Paolo Rosa										2016-07-02	Thomas Wood	Portugal	Braganca	Hills E of Moimenta	41.948	-6.964								Adult	M	Leg	Barcode of Life Datasystems	Creative Commons - Share Alike	en
IBIHM1136-22	IBIHM1136-22	INV12735	INV12735	BOLD:AET2381	DNA Barcode	Universite de Mons	Arthropoda	Insecta	Hymenoptera	Chrysididae	Chrysis	Chrysis hydropica	Paolo Rosa										2017-05-22	Thomas Wood	Portugal	Faro	Lagos, Quinta de Sao Roque	37.122	-8.635								Adult	M	Leg	Barcode of Life Datasystems	Creative Commons - Share Alike	en
IBIHM1137-22	IBIHM1137-22	INV12736	INV12736	BOLD:AET3718	DNA Barcode	Universite de Mons	Arthropoda	Insecta	Hymenoptera	Chrysididae	Chrysis	Chrysis mysticalis	Paolo Rosa										2018-07-24	Thomas Wood	Portugal	Aveiro	Agueda, Rib. Agueda, Talhada	40.57	-8.355								Adult	F	Leg	Barcode of Life Datasystems	Creative Commons - Share Alike	en
IBIHM1139-22	IBIHM1139-22	INV12738	INV12738	BOLD:ACM0910	DNA Barcode	Universite de Mons	Arthropoda	Insecta	Hymenoptera	Chrysididae	Chrysis	Chrysis scutellaris marteni	Paolo Rosa										2017-06-19	Thomas Wood	Spain	Cantabria	Piasca	43.119	-4.583								Adult	M	Leg	Barcode of Life Datasystems	Creative Commons - Share Alike	en
IBIHM1141-22	IBIHM1141-22	INV12740	INV12740	BOLD:AES6413	DNA Barcode	Universite de Mons	Arthropoda	Insecta	Hymenoptera	Chrysididae	Chrysis	Chrysis splendidula	Paolo Rosa										2016-04-24	Thomas Wood	Portugal	Faro	Praia do Barril, near Tavira	37.087	-7.662								Adult	M	Leg	Barcode of Life Datasystems	Creative Commons - Share Alike	en
IBIHM1145-22	IBIHM1145-22	INV12744	INV12744	BOLD:AET3720	DNA Barcode	Universite de Mons	Arthropoda	Insecta	Hymenoptera	Chrysididae	Chrysis	Chrysis merceti	Paolo Rosa										2017-06-11	Thomas Wood	Portugal	Vila Real	Pardelhas	41.336	-7.864								Adult	F	Leg	Barcode of Life Datasystems	Creative Commons - Share Alike	en
IBIHM1151-22	IBIHM1151-22	INV12750	INV12750	BOLD:AEU5027	DNA Barcode	Universite de Mons	Arthropoda	Insecta	Hymenoptera	Chrysididae	Philoctetes	Philoctetes punctulatus	Paolo Rosa										2016-05-31	Thomas Wood	Portugal	Faro	Cabanas, near Tavira	37.13	-7.6								Adult	F	Leg	Barcode of Life Datasystems	Creative Commons - Share Alike	en
IBIHM1152-22	IBIHM1152-22	INV12751	INV12751	BOLD:AAH8217	DNA Barcode	Universite de Mons	Arthropoda	Insecta	Hymenoptera	Chrysididae	Pseudomalus	Pseudomalus auratus	Paolo Rosa										2017-04-08	Thomas Wood	Portugal	Faro	Amoreira, near Aljezur	37.34	-8.84								Adult	F	Leg	Barcode of Life Datasystems	Creative Commons - Share Alike	en
IBIHM1155-22	IBIHM1155-22	INV12754	INV12754		DNA Barcode	Universite de Mons	Arthropoda	Insecta	Hymenoptera	Chrysididae	Holopyga	Holopyga calida	Paolo Rosa										2016-07-26	Thomas Wood	Portugal	Beja	Odemira, Ribeira de Torgal	37.634	-8.638								Adult	F	Leg	Barcode of Life Datasystems	Creative Commons - Share Alike	en
IBIHM1156-22	IBIHM1156-22	INV12755	INV12755	BOLD:AES1216	DNA Barcode	Universite de Mons	Arthropoda	Insecta	Hymenoptera	Chrysididae	Holopyga	Holopyga	Paolo Rosa										2016-09-15	Thomas Wood	Portugal	Faro	Carrapateira	37.19	-8.9								Adult	F	Leg	Barcode of Life Datasystems	Creative Commons - Share Alike	en
IBIHM1157-22	IBIHM1157-22	INV12756	INV12756	BOLD:AET1450	DNA Barcode	Universite de Mons	Arthropoda	Insecta	Hymenoptera	Chrysididae	Holopyga	Holopyga jurinei	Paolo Rosa										2016-09-14	Thomas Wood	Portugal	Faro	Carrapateira	37.19	-8.9								Adult	M	Leg	Barcode of Life Datasystems	Creative Commons - Share Alike	en
IBIHM1166-22	IBIHM1166-22	INV12765	INV12765	BOLD:AES0429	DNA Barcode	Universite de Mons	Arthropoda	Insecta	Hymenoptera	Chrysididae	Hedychridium	Hedychridium sevillanum	Paolo Rosa										2014-05-06	Thomas Wood	Spain	Andalusia	Huelva, Honojos, El Arrayan	37.293	-6.389								Adult	F	Leg	Barcode of Life Datasystems	Creative Commons - Share Alike	en
IBIHM1167-22	IBIHM1167-22	INV12766	INV12766	BOLD:AET6826	DNA Barcode	Universite de Mons	Arthropoda	Insecta	Hymenoptera	Chrysididae	Hedychridium	Hedychridium vachali	Paolo Rosa										2011-09-15	Thomas Wood	Spain	Andalusia	Sevilla, Las Colinas	37.232	-6.161								Adult	M	Leg	Barcode of Life Datasystems	Creative Commons - Share Alike	en
IBIHM1168-22	IBIHM1168-22	INV12767	INV12767	BOLD:AES0429	DNA Barcode	Universite de Mons	Arthropoda	Insecta	Hymenoptera	Chrysididae	Hedychridium	Hedychridium sevillanum	Paolo Rosa										2016-07-04	Thomas Wood	Portugal	Braganca	Alto do Falgueirao, Serra do Montesinho	41.952	-6.764								Adult	F	Leg	Barcode of Life Datasystems	Creative Commons - Share Alike	en
IBIHM1171-22	IBIHM1171-22	INV12770	INV12770	BOLD:AAM3491	DNA Barcode	Universite de Mons	Arthropoda	Insecta	Hymenoptera	Chrysididae	Hedychrum	Hedychrum rutilans viridauratum	Paolo Rosa										2018-08-31	Thomas Wood	Portugal	Vila Real	Vila Real, Mascoselo	41.315	-7.876								Adult	M	Leg	Barcode of Life Datasystems	Creative Commons - Share Alike	en
IBIHM1172-22	IBIHM1172-22	INV12771	INV12771	BOLD:AAK4644	DNA Barcode	Universite de Mons	Arthropoda	Insecta	Hymenoptera	Chrysididae	Hedychrum	Hedychrum nobile	Paolo Rosa										2018-09-02	Thomas Wood	Portugal	Porto	Loivos do Monte	41.197	-7.971								Adult	M	Leg	Barcode of Life Datasystems	Creative Commons - Share Alike	en
IBIHM1175-22	IBIHM1175-22	INV12774	INV12774	BOLD:AET2383	DNA Barcode	Universite de Mons	Arthropoda	Insecta	Hymenoptera	Chrysididae	Chrysis	Chrysis insperata	Paolo Rosa										2016-07-01	Thomas Wood	Portugal	Braganca	Espinhosela, near Braganca	41.86	-6.848								Adult	F	Leg	Barcode of Life Datasystems	Creative Commons - Share Alike	en
IBIHM1178-22	IBIHM1178-22	INV12777	INV12777	BOLD:ABA7395	DNA Barcode	Universite de Mons	Arthropoda	Insecta	Hymenoptera	Chrysididae	Chrysura	Chrysura refulgens	Paolo Rosa										2016-05-01	Thomas Wood	Portugal	Faro	Vale da Telha, near Aljezur, area W of	37.31	-8.87								Adult	F	Leg	Barcode of Life Datasystems	Creative Commons - Share Alike	en
IBIHM1184-22	IBIHM1184-22	INV12783	INV12783	BOLD:ABU6376	DNA Barcode	Universite de Mons	Arthropoda	Insecta	Hymenoptera	Chrysididae	Chrysis	Chrysis sexdentata	Paolo Rosa										2017-05-29	Thomas Wood	Spain	Balearic Islands	Mallorca, S`Albufera des Grau	39.954	4.247								Adult	M	Leg	Barcode of Life Datasystems	Creative Commons - Share Alike	en
IBIHM1186-22	IBIHM1186-22	INV12785	INV12785	BOLD:AES6835	DNA Barcode	Universite de Mons	Arthropoda	Insecta	Hymenoptera	Chrysididae	Hedychridium	Hedychridium jucundum	Paolo Rosa										2017-07-17	Thomas Wood	Spain	Balearic Islands	Menorca, Cala Morell	40.05	3.883								Adult	F	Leg	Barcode of Life Datasystems	Creative Commons - Share Alike	en
IBIHM1192-22	IBIHM1192-22	INV12791	INV12791	BOLD:AER9655	DNA Barcode	Universite de Mons	Arthropoda	Insecta	Hymenoptera	Chrysididae	Hedychridium	Hedychridium reticulatum	Paolo Rosa										2021-05-19	Thomas Wood	Spain	Comunidad de Madrid	Madrid, Rivas-Vaciamadrid, Canal de Manzanares to Camino d	40.322	-3.563								Adult	M	Leg	Barcode of Life Datasystems	Creative Commons - Share Alike	en
IBIHM1193-22	IBIHM1193-22	INV12792	INV12792	BOLD:AER9655	DNA Barcode	Universite de Mons	Arthropoda	Insecta	Hymenoptera	Chrysididae	Hedychridium	Hedychridium reticulatum	Paolo Rosa										2021-05-13	Thomas Wood	Spain	Comunidad de Madrid	Madrid, Madrid, Pinto, 1 km E, la Maranosa road	40.255	-3.667								Adult	M	Leg	Barcode of Life Datasystems	Creative Commons - Share Alike	en
IBIHM1194-22	IBIHM1194-22	INV12793	INV12793	BOLD:AER9655	DNA Barcode	Universite de Mons	Arthropoda	Insecta	Hymenoptera	Chrysididae	Hedychridium	Hedychridium reticulatum	Paolo Rosa					Elevation: 1700-2400					2021-07-05	Thomas Wood	Spain	Andalusia	Granada, Sierra Nevada, Trevelez to Refugio La Campinuela	37.024	-3.266								Adult		Leg	Barcode of Life Datasystems	Creative Commons - Share Alike	en
IBIHM1196-22	IBIHM1196-22	INV12795	INV12795	BOLD:AET9698	DNA Barcode	Universite de Mons	Arthropoda	Insecta	Hymenoptera	Chrysididae	Hedychridium	Hedychridium sp.	Paolo Rosa										2021-06-25	Thomas Wood	Spain	Aragon	Teruel, Noguera de Albarracin, Barranco de la Olmeda	40.462	-1.614								Adult		Leg	Barcode of Life Datasystems	Creative Commons - Share Alike	en
IBIHM1197-22	IBIHM1197-22	INV12796	INV12796	BOLD:AET9698	DNA Barcode	Universite de Mons	Arthropoda	Insecta	Hymenoptera	Chrysididae	Hedychridium	Hedychridium sp.	Paolo Rosa										2021-06-27	Thomas Wood	Spain	Aragon	Teruel, Villar del Cobo, Barranco de los Oncenachos	40.397	-1.674								Adult		Leg	Barcode of Life Datasystems	Creative Commons - Share Alike	en
IBIHM1201-22	IBIHM1201-22	INV12800	INV12800	BOLD:AAY1978	DNA Barcode	Universite de Mons	Arthropoda	Insecta	Hymenoptera	Chrysididae	Hedychridium	Hedychridium monochroum	Paolo Rosa										2014-06-19	Thomas Wood	Italy	Aosta Valley	Pondel	45.667	7.267					880	880		Adult	M	Leg	Barcode of Life Datasystems	Creative Commons - Share Alike	en
IBIHM1202-22	IBIHM1202-22	INV12801	INV12801	BOLD:AAE3258	DNA Barcode	Universite de Mons	Arthropoda	Insecta	Hymenoptera	Chrysididae	Hedychridium	Hedychridium chloropygum	Paolo Rosa										2014-06-19	Thomas Wood	Italy	Aosta Valley	Pondel	45.667	7.267					880	880		Adult		Leg	Barcode of Life Datasystems	Creative Commons - Share Alike	en
IBIHM1203-22	IBIHM1203-22	INV12802	INV12802	BOLD:AAE3258	DNA Barcode	Universite de Mons	Arthropoda	Insecta	Hymenoptera	Chrysididae	Hedychridium	Hedychridium chloropygum	Paolo Rosa										2014-06-19	Thomas Wood	Italy	Aosta Valley	Pondel	45.667	7.267					880	880		Adult		Leg	Barcode of Life Datasystems	Creative Commons - Share Alike	en
IBIHM1204-22	IBIHM1204-22	INV12803	INV12803	BOLD:AAE3260	DNA Barcode	Universite de Mons	Arthropoda	Insecta	Hymenoptera	Chrysididae	Hedychridium	Hedychridium mediocrum	Paolo Rosa										2014-06-15	Thomas Wood	Italy	Aosta Valley	Pondel	45.667	7.267					880	880		Adult	M	Leg	Barcode of Life Datasystems	Creative Commons - Share Alike	en
IBIHM1206-22	IBIHM1206-22	INV12805	INV12805	BOLD:AAE3259	DNA Barcode	Universite de Mons	Arthropoda	Insecta	Hymenoptera	Chrysididae	Hedychridium	Hedychridium roseum	Paolo Rosa										2014-07-04	Thomas Wood	Italy	Emilia-Romagna	Parma, Oriano	44.645	10.032					250	250		Adult		Leg	Barcode of Life Datasystems	Creative Commons - Share Alike	en
IBIHM1210-22	IBIHM1210-22	INV12809	INV12809	BOLD:AAY6930	DNA Barcode	Universite de Mons	Arthropoda	Insecta	Hymenoptera	Chrysididae	Hedychridium	Hedychridium aereolum	Paolo Rosa										2014-06-21	Thomas Wood	Italy	Aosta Valley	Pila	45.719	7.286					2400	2400		Adult	M	Leg	Barcode of Life Datasystems	Creative Commons - Share Alike	en
IBIHM1212-22	IBIHM1212-22	INV12811	INV12811	BOLD:AES6836	DNA Barcode	Universite de Mons	Arthropoda	Insecta	Hymenoptera	Chrysididae	Hedychridium	Hedychridium jucundum	Paolo Rosa										2014-06-19	Thomas Wood	Italy	Aosta Valley	Pondel	45.667	7.267					880	880		Adult	M	Leg	Barcode of Life Datasystems	Creative Commons - Share Alike	en
IBIHM1213-22	IBIHM1213-22	INV12812	INV12812	BOLD:AAE3258	DNA Barcode	Universite de Mons	Arthropoda	Insecta	Hymenoptera	Chrysididae	Hedychridium	Hedychridium sculpturatum group	Paolo Rosa										2014-07-04	Thomas Wood	Italy	Emilia-Romagna	Parma, Oriano	44.645	10.032					250	250		Adult	M	Leg	Barcode of Life Datasystems	Creative Commons - Share Alike	en
IBIHM1250-22	IBIHM1250-22	INV12849	INV12849	BOLD:AEU2029	DNA Barcode	Universite de Mons	Arthropoda	Insecta	Hymenoptera	Chrysididae	Chrysura	Chrysura purpureifrons	Paolo Rosa										2022-03-13	Thomas Wood	Morocco	Souss-Massa Region	Tafraoute, Imskrn (5 km SE Tanalt)	29.744	-9.115								Adult	F	Leg	Barcode of Life Datasystems	Creative Commons - Share Alike	en
IBIHM1056-22	IBIHM1056-22	INV12655	INV12655	BOLD:AES3895	DNA Barcode	Universite de Mons	Arthropoda	Insecta	Hymenoptera	Chrysididae	Stilbum	Stilbum calens	Paolo Rosa										2021-06-13	Thomas Wood	Spain	Andalusia	Almeria, San Jose, Cabo de Gato, Barranco de Monsul	36.734	-2.16								Adult	F	Leg	Barcode of Life Datasystems	Creative Commons - Share Alike	en
IBIHM1070-22	IBIHM1070-22	INV12669	INV12669	BOLD:AET6935	DNA Barcode	Universite de Mons	Arthropoda	Insecta	Hymenoptera	Chrysididae	Chrysis	Chrysis germari	Paolo Rosa										2021-06-27	Thomas Wood	Spain	Aragon	Teruel, Villar del Cobo, Barranco de los Oncenachos	40.397	-1.674								Adult	M	Leg	Barcode of Life Datasystems	Creative Commons - Share Alike	en
IBIHM1074-22	IBIHM1074-22	INV12673	INV12673	BOLD:AES1460	DNA Barcode	Universite de Mons	Arthropoda	Insecta	Hymenoptera	Chrysididae	Chrysis	Chrysis elegans	Paolo Rosa										2021-06-20	Thomas Wood	Spain	Castilla-La Mancha	Albacete, Albacete, Pozo Canada, Rambla De Pozo Canada	38.793	-1.724								Adult	M	Leg	Barcode of Life Datasystems	Creative Commons - Share Alike	en
IBIHM1079-22	IBIHM1079-22	INV12678	INV12678	BOLD:AET3718	DNA Barcode	Universite de Mons	Arthropoda	Insecta	Hymenoptera	Chrysididae	Chrysis	Chrysis mysticalis	Paolo Rosa										2021-07-02	Thomas Wood	Spain	Andalusia	Granada, Sierra Nevada, Capileira to La Cebadilla	36.978	-3.355					1500	1500		Adult	F	Leg	Barcode of Life Datasystems	Creative Commons - Share Alike	en
IBIHM1083-22	IBIHM1083-22	INV12682	INV12682	BOLD:AES5679	DNA Barcode	Universite de Mons	Arthropoda	Insecta	Hymenoptera	Chrysididae	Chrysis	Chrysis berlandi	Paolo Rosa										2021-07-10	Thomas Wood	Spain	Comunidad de Madrid	Madrid, Pozuelo del Rey, 2 km NW	40.376	-3.345								Adult	M	Leg	Barcode of Life Datasystems	Creative Commons - Share Alike	en
IBIHM1094-22	IBIHM1094-22	INV12693	INV12693	BOLD:AED1166	DNA Barcode	Universite de Mons	Arthropoda	Insecta	Hymenoptera	Chrysididae	Chrysura	Chrysura purpureifrons	Paolo Rosa										2021-05-13	Thomas Wood	Spain	Comunidad de Madrid	Madrid, Madrid, Pinto, 1 km E, la Maranosa road	40.255	-3.667								Adult	M	Leg	Barcode of Life Datasystems	Creative Commons - Share Alike	en
IBIHM1111-22	IBIHM1111-22	INV12710	INV12710	BOLD:AAY6928	DNA Barcode	Universite de Mons	Arthropoda	Insecta	Hymenoptera	Chrysididae	Holopyga	Holopyga fastuosa	Paolo Rosa										2021-06-22	Thomas Wood	Spain	Castilla-La Mancha	Cuenca, Cuenca, Puerto de Cabrejas	40.055	-2.341					1180	1180		Adult	M	Leg	Barcode of Life Datasystems	Creative Commons - Share Alike	en
IBIHM1116-22	IBIHM1116-22	INV12715	INV12715	BOLD:AES2437	DNA Barcode	Universite de Mons	Arthropoda	Insecta	Hymenoptera	Chrysididae	Hedychridium	Hedychridium subroseum prochloropygum	Paolo Rosa										2021-07-07	Thomas Wood	Spain	Comunidad de Madrid	Madrid, Campo Real, fields to E	40.34	-3.366					500	500		Adult	F	Leg	Barcode of Life Datasystems	Creative Commons - Share Alike	en
IBIHM1123-22	IBIHM1123-22	INV12722	INV12722	BOLD:AAK4644	DNA Barcode	Universite de Mons	Arthropoda	Insecta	Hymenoptera	Chrysididae	Hedychrum	Hedychrum nobile	Paolo Rosa										2021-07-27	Thomas Wood	Spain	Castilla y Leon	Segovia, Riofrio de Riaza, Embalse de Riofrio	41.24	-3.441					1350	1350		Adult	M	Leg	Barcode of Life Datasystems	Creative Commons - Share Alike	en
IBIHM1135-22	IBIHM1135-22	INV12734	INV12734	BOLD:AES5679	DNA Barcode	Universite de Mons	Arthropoda	Insecta	Hymenoptera	Chrysididae	Chrysis	Chrysis berlandi	Paolo Rosa										2016-04-27	Thomas Wood	Portugal	Faro	Cacela Velha, 200m E	37.157	-7.544								Adult	M	Leg	Barcode of Life Datasystems	Creative Commons - Share Alike	en
IBIHM1142-22	IBIHM1142-22	INV12741	INV12741	BOLD:AET2382	DNA Barcode	Universite de Mons	Arthropoda	Insecta	Hymenoptera	Chrysididae	Chrysis	Chrysis integra	Paolo Rosa										2016-05-19	Thomas Wood	Portugal	Faro	Pera, Praia Grande	37.094	-8.337								Adult	F	Leg	Barcode of Life Datasystems	Creative Commons - Share Alike	en
IBIHM1144-22	IBIHM1144-22	INV12743	INV12743	BOLD:AES1459	DNA Barcode	Universite de Mons	Arthropoda	Insecta	Hymenoptera	Chrysididae	Chrysis	Chrysis chrysoscutella	Paolo Rosa										2017-05-22	Thomas Wood	Portugal	Faro	Lagos, Quinta de Sao Roque	37.122	-8.635								Adult	F	Leg	Barcode of Life Datasystems	Creative Commons - Share Alike	en
IBIHM1148-22	IBIHM1148-22	INV12747	INV12747	BOLD:ACQ6955	DNA Barcode	Universite de Mons	Arthropoda	Insecta	Hymenoptera	Chrysididae	Chrysis	Chrysis lusitanica	Paolo Rosa										2016-05-30	Thomas Wood	Portugal	Faro	Barao de Sao Joao	37.152	-8.797								Adult	F	Leg	Barcode of Life Datasystems	Creative Commons - Share Alike	en
IBIHM1181-22	IBIHM1181-22	INV12780	INV12780	BOLD:AAZ6194	DNA Barcode	Universite de Mons	Arthropoda	Insecta	Hymenoptera	Chrysididae	Holopyga	Holopyga fastuosa	Paolo Rosa										2016-04-25	Thomas Wood	Portugal	Faro	Santo Estevao, near Tavira	37.123	-7.712								Adult	F	Leg	Barcode of Life Datasystems	Creative Commons - Share Alike	en
IBIHM1208-22	IBIHM1208-22	INV12807	INV12807	BOLD:AAY6946	DNA Barcode	Universite de Mons	Arthropoda	Insecta	Hymenoptera	Chrysididae	Hedychridium	Hedychridium cupratum	Paolo Rosa										2014-07-10	Thomas Wood	Italy	Aosta Valley	Turlin	45.684	7.267					1680	1680		Adult	F	Leg	Barcode of Life Datasystems	Creative Commons - Share Alike	en
IBIHM1211-22	IBIHM1211-22	INV12810	INV12810	BOLD:AES6836	DNA Barcode	Universite de Mons	Arthropoda	Insecta	Hymenoptera	Chrysididae	Hedychridium	Hedychridium jucundum	Paolo Rosa										2014-06-15	Thomas Wood	Italy	Aosta Valley	Pondel	45.667	7.267					880	880		Adult	F	Leg	Barcode of Life Datasystems	Creative Commons - Share Alike	en
