# Supplementary material for: The InBIO Barcoding Initiative Database: contribution to the knowledge on DNA barcodes of cuckoo wasps, with the description of new species from the Iberian Peninsula (Hymenoptera, Chrysididae)
Source: Biodivers Data J. 2023 Mar 1;11:e98743. doi: 10.3897/BDJ.11.e98743 (PMC10848353; doi:10.3897/BDJ.11.e98743)
Supplement: Supplementary material 3 — IBI - Hymenoptera 02 Chrysididae library - DNA sequences [file bdj-11-e98743-s003.fas]

>IBIHM1055-22|Stilbum calens|COI-5P|OP347311
AATATTATATTTTATTTTTGGAATTTGATCTGGTATAGTTGGATTAAGTATAAGAGTTTTAATTCGATTAGAATTAGGTAGAGGTGGTACCCTCCTTAATAATGATCAAATTTATAATTCTTTAGTCACTAGTCATGCTTTTGTAATAATTTTTTTTATAGTTATACCTTTTATAATTGGGGGTTTTGGAAATTGATTAGTTCCTATTATAATAGGAGTTCCTGATATAGCATTTCCTCGAATAAATAATATAAGATTTTGATTATTACCTCCTTCATTAATAATATTACTTTTTAGTAATATAATTAGAGATGGTGTTGGAACAGGTTGAACTGTTTATCCTCCTCTTTCATCATTAATTGGTCATCCTGGAATTAGGGTTGATTTAGGTATTTTTTCTTTACATATTGCTGGAATTTCATCAATTATGGGTGCATTAAATTTTATTACAACTATTTTAAATATACGAATAAAAGAATTAGATTTAAGACAGATATATTTATTTGTTTGATCAGTTTTAATTACTGCTATTCTTTTATTATTATCATTACCAGTCTTAGCGGGTGCAATTACTATATTATTAAGAGATCGTAATTTAAATACTTCATTTTTTGATCCTATAGGTGGTGGTGATCCAGTTTTATATCAACATTTATTT
>IBIHM1057-22|Spintharina versicolor|COI-5P|OP347224
AATATTATATTTTATTTTTGGAATATGATCAGGAATAGTAGGAACTAGATTAAGAATATTAATTCGAATGGAATTGGGAATTCCTGGATCATTAATTAAAAATGATCAAATTTATAATGTATTAATTACAAGACATGCATTTGTTATAATTTTTTTTATAGTTATACCATTTATAATTGGAGGATTTGGGAATTGATTAATTCCATTAATATTAGCAGCTCCTGATATAGCTTATCCACGAATAAATAATATAAGATTTTGATTATTACCACCTTCAATAATTTTAATATTATTTAGAAGATTAATTGGAGGAGGAGTAGGAACAGGATGAACAGTTTATCCACCATTATCTTCATTAATAGGACATTCAAGAATAAGAGTAGATTTATCAATTTTTTCTTTACATATTGCTGGAATTTCATCAATCATAGGAGCAATTAATTTTATTGTTACAATTTTTAATATACATTTAAAAGTTATTAAAATAAATCAATTATATTTATTAGTTTGATCAATTTTAATTACAGCTTTTTTATTATTATTGTCATTACCAGTTTTGGCTGGGGCAATTACAATATTATTAACTGATCGAAATATTAATACATCTTTTTTTGATCCTGCTGGGGGTGGTGATCCAATTTTATATCAACATTTATTT
>IBIHM1062-22|Chrysis fugax|COI-5P|OP347230
AATATTGTATTTTATTTTTGGAATATGATCAGGGATAGTAGGAACAAGATTAAGAATATTAATTCGAATAGAGTTAGGAATTCCTGGAGCATTTATTAAAAATGATCAAATTTATAATGTTTTAATTACAAGACATGCTTTTGTAATAATTTTTTTTATAGTAATACCTTTTATAATTGGAGGATTTGGAAATTGACTAGTGCCATTAATGTTGGCATCTCCTGATATAGCATATCCACGAATAAATAATATAAGATTTTGATTATTACCTCCGTCAATAATTTTAATGATATTTAGAAGAGTTGTAGGAAGAGGGGTAGGAACAGGATGAACAGTTTATCCACCTTTATCATCAA---TAGGACATATAGGAATAAGAGTAGATTTGTCAATTTTTTCTCTTCATTTAGCTGGAATTTCATCTATTATAGGAGCTATTAATTTTATTGTAACAATTTTAAATATACAATTAAAAGGATTAAAAATAGAACAAATATATTTATTGGTATGATCAATTATAATTACAGCTGTTTTATTATTATTATCATTACCTGTTTTGGCCGGAGCAATTACTATATTATTAACTGATCGAAATATTAATACTTCTTTTTTTGATCCAGCAGGAGGAGGGGATCCAATTTTATATCAACATTTATTT
>IBIHM1064-22|Chrysis gracillima aureofacies|COI-5P|OP347234
AATATTATATTTTTTATTTGGAATATGATCAGGGATAGTAGGAACTGCTTTAAGGATAATAATTCGAATAGAATTAGGTGTATCAGGTTCATTAATTAAGAATGATCAAATTTATAATGTATTAATTACAAGTCATGCATTTGTAATAATTTTTTTTATGGTAATACCTTTTATAATTGGAGGATTTGGGAATTGATTAATTCCATTAATATTAGGATCTCCTGATATAGCATATCCACGAATGAATAATATAAGATTTTGATTATTACCACCATCAATTATAATAATAATGTTTAGAAGATTAATTGGTAGAGGAGTAGGAACTGGATGAACAGTTTATCCACCTTTATCATCTT---TAGGTCATATAGGAATAAGTGTAGATTTATCAATTTTTTCTTTACATATTGCTGGAATTTCTTCAATTATAGGAGCTATTAATTTTATTGTAACAATTTTAAATATACATTTTAAAAGATTAAAAATAGATCAATTGTATTTATTAATTTGATCAATTTTAATTACGGCAGTTTTATTGTTATTATCATTACCAGTTTTAGCTGGGGCTATTACAATATTATTAACTGATCGAAATATTAATACATCATTTTTTGATCCTGCTGGGGGAGGAGATCCAATTTTATATCAACATTTATTT
>IBIHM1065-22|Chrysis mixta|COI-5P|OP347207
AATATTATATTTTTTATTTGGAATATGGTCAGGAATATTGGGAACTGGATTAAGAATATTAATTCGTATAGAATTAGGAATTCCAGGATCTTTAATTAATAATGATCAAATTTATAATGTATTAATTACAAGACATGCATTTGTAATAATTTTTTTTATAGTTATGCCTTTTATAATTGGGGGATTTGGGAATTGGTTAGTTCCTTTAATATTAATGATTCCAGATATGGCCTATCCTCGAATAAATAATATAAGATTTTGATTATTACCTCCTTCAATAATATTGATAATAATAAGAAGGTTAATTGGTAATGGTGTGGGGACTGGTTGAACTGTTTATCCGCCGTTATCATCAA---TTGGGCAAGTTGGAATAAGAGTTGATTTATCTATTTTTTCATTACATATTGCTGGAATTTCTTCTATTATAGGAGCGGTGAATTTTATTGTGACAATTATAAATATACATTTGAAAAGTTTAAAAATAGATCAGGTATATTTATTAGTTTGATCAATTTTAATTACTGCAATTTTATTGTTGTTATCATTGCCAGTATTAGCAGGAGCAATTACAATATTATTAACTGATCGAAATATTAATACATCATTTTTTGATCCTGCAGGAGGTGGGGATCCTGTATTGTATCAACATTTATTT
>IBIHM1068-22|Chrysis peninsularis|COI-5P|OP347226
AATTTTATATTTTATATTTGGAATATGGTCTGGGATAGTAGGAACAGCAATAAGAATAATAATTCGAATAGAGTTGGGGACTCCTGGTTCGTTAATTAAAAATGATCAGATTTATAATGTTTTAATTACAAGTCATGCTTTTGTAATAATTTTTTTTATAGTAATACCTTTTATGATTGGTGGGTTTGGAAATTGATTAGTTCCATTAATGTTAGCAATTCCAGATATAGCTTATCCTCGAATGAATAATATAAGATTTTGGTTGTTACCACCTTCAATAATTTTAATGTTAAGTAGGGGGGTAGTCGGTAGTGGAGTAGGAACAGGGTGAACTGTGTATCCCCCATTATCTTCAT---TGGGTCATGTAGGGATAAGAGTTGATTTATCAATTTTTTCTTTACATATTGCAGGAATTTCATCAATTATAGGGGCTATTAATTTTATTGTTACTATTTTAAATATAAATTTGAAAAGGTTAAAGTTAGATCAGTTGAGGTTATTAGTATGATCAATTATAATTACGGCAATTTTATTATTGTTATCATTACCTGTGTTGGCAGGAGCAATTACTATGTTATTAACTGATCGGAATATTAATACTTCATTTTTTGATCCAGCGGGGGGAGGTGATCCAGTTTTATATCAACATTTATTT
>IBIHM1069-22|Chrysis varidens|COI-5P|OP347171
AATATTATATTTTTTATTTGGAATATGATCAGGAATAGTAGGAACGGGATTGAGAATAATAATTCGGATAGAATTAGGTATTCCAGGGTCATTAATTAAAAATGATCAAATTTATAATGTGTTAATTACTAGACATGCATTTGTAATAATTTTTTTTATAGTGATACCTTTTATAATTGGAGGATTTGGGAATTGATTAGTTCCATTAATGTTAGGATCTCCTGATATAGCATATCCACGAATAAATAATATAAGATTTTGGTTATTACCTCCTTCAATTATTTTAATAATATTTAGAAGATTTGTAGGAAGAGGTGTTGGTACAGGATGAACAGTTTATCCACCTTTATCATCAA---TAGGACATGTTGGAATAAGAGTAGATTTATCTATTTTTTCTTTACATATTGCAGGAATTTCATCAATTATAGGTGCAATTAATTTTATTGTTACAATTTTAAATATACATTTAAAAAGATTAAAATTAGATCAATTATATTTATTAATTTGATCAATTATAATTACTGCAATTTTATTATTATTGTCTTTACCAGTGTTAGCAGGTGCTATTACAATATTATTAACTGATCGAAATATTAATACTTCATTTTTTGATCCAGCTGGGGGAGGTGATCCAATTTTATATCAACATTTATTT
>IBIHM1072-22|Chrysis irreperta|COI-5P|OP347244
AATATTATATTTTATATTTGGAATATGATCAGGTATAGTAGGAACAGCAATAAGAATAATGATTCGAATAGAATTAGGTGTGCCTGGATCATTTATTAAAAATGATCAGATTTATAATGTTTTAATTACAAGTCATGCTTTTGTAATAATTTTTTTTATAGTTATACCAATTATAATTGGAGGATTTGGAAATTGATTAATTCCATTAATATTGAGATCACCTGATATAGCTTATCCTCGGATAAATAATATGAGATTTTGATTATTACCACCTTCAATAATTTTAATAATAAGAAGAAGAATTGTAGGAGGAGGAGTAGGGACAGGGTGAACTGTTTATCCACCTTTATCTTCTA---TAGGACATGTAAGGATAAGAGTTGATTTATCAATTTTTTCTTTACATATTGCTGGAATTTCTTCAATTATAGGAGCAATTAATTTTATTGTAACAATTATAAATATACATATGAAGAGATTAAAAATAGATCAATTAATATTATTAATTTGATCAATTATAATTACAGCAATTTTATTATTAATTTCGTTACCAGTATTAGCTGGAGCTATTACAATATTATTAACTGATCGTAATCTTAATACTTCTTTTTTTGATCCTGCTGGAGGTGGAGACCCAATTTTGTATCAACATTTATTT
>IBIHM1073-22|Chrysis emarginatula|COI-5P|OP347309
AATATTATATTTTTTATTTGGAATATGATCTGGAATAGTGGGGACAGGATTGAGGATAATAATTCGAATAGAATTAGGGATTCCGGGCTCATTAATTAAAAATGATCAAGTTTATAATGTATTAATTACAAGGCATGCATTTGTGATAATTTTTTTTATAGTTATGCCATTTATGATTGGAGGGTTTGGAAATTGGTTAGTACCTTTAATATTGATATCTCCAGATATGGCTTATCCTCGGTTAAATAACATAAGATTTTGATTACTTCCTCCTTCAATAATATTAATAATATTTAGAAGATTTGTAGGGGATGGAGTTGGGACTGGGTGAACTGTGTACCCTCCATTGTCATCAA---TTGGGCAAGTTAGAATGAGTGTTGATTTATCAATTTTTTCATTACATATTGCTGGTATTTCATCAATTATAGGTGCAATTAATTTTATTGTTACAATTATAAATATGCATTTGAAAAGTTTAAAGATGGATCAGGTATATTTATTAGTTTGATCAATTTTGATTACTGCAATTTTATTATTATTATCATTACCAGTTTTGGCAGGAGCAATTACTATATTATTAACAGATCGTAATATTAATACTTCATTTTTTGATCCAGCAGGGGGGGGAGATCCTGTTTTATATCAACATTTATTT
>IBIHM1078-22|Chrysis chrysoprasina|COI-5P|OP347283
AATGTTATATTTTTTATTTGGTATATGATCAGGAATAGTGGGAACAAGATTAAGAATATTAATTCGAATAGAATTAGGGATACCTGGGTCGTTAATTAAAAATGATCAGATTTATAATGTTGTAATTACTAGACATGCATTTGTTATAATTTTTTTTATAGTTATACCTTTTTTAATTGGAGGATTTGGAAATTGATTAGTACCATTAATATTAGGTGCTCCAGATATAGCTTATCCTCGAATAAATAATATAAGATTTTGATTATTACCTCCATCAATAATAATAATAATAAGAAGAAGATTGGTTGGTAGAGGAGTTGGTACGGGATGAACAGTTTATCCACCATTATCAACAA---TTGGACAAGTTGATATAAGAGTAGATATATCAATTTTTTCACTTCATATAGCAGGAATTTCATCAATTATAGGTGCAATTAATTTTATTGTAACTATTATAAATATACATGTTAAAGGATTAAAAATAGATCAATTTTATTTATTAGTGTGATCAGTTTTAATTACAGCAATTTTATTATTATTATCTTTACCTGTTTTGGCTGGTGCTATTACGATATTATTAACAGATCGAAATATTAATACATCATTTTTTGATCCTAGAGGTGGAGGAGATCCTATTTTATATCAACATTTATTT
>IBIHM1084-22|Chrysis berlandi|COI-5P|OP347265
AATATTATATTTTTTATTTGGGATATGGTCGGGAATAGTAGGAACAAGATTAAGAATATTAATTCGAATAGAATTAGGAATTCCTGGATCTTTAATTAAAAATGATCAAATTTATAATGTATTAATTACAAGTCATGCATTTGTAATAATTTTTTTTATAGTTATACCATTTATAATTGGAGGATTTGGGAATTGACTTGTACCTTTAATGTTAGGATCTCCAGATATAGCATATCCACGAATAAATAACATAAGATTTTGACTGTTACCACCATCAATAATATTAATATTATTTAGAAGAGTTGTTGGAAGAGGAAGAGGTACAGGATGAACAGTGTATCCACCTTTATCATCTT---TAGGACATGTAGGTATTAGTGTGGATTTAGCTATTTTTTCATTACATATAGCAGGAATTTCATCAATTATAGGAGCAATTAATTTTATTGTAACAATTTTAAATATGCATTTAAAAAGATTAAAATTAGATCAATTATATTTATTAGTTTGATCAGTAATAATTACAGCAATTTTATTGTTATTGTCATTACCAGTATTAGCTGGGGCAATTACTATATTATTAACTGATCGAAATATTAATACATCATTTTTTGATCCTGCTGGAGGAGGTGATCCGATTTTATATCAACATTTATTT
>IBIHM1089-22|Chrysis pulcherrima|COI-5P|OP347172
AATATTATATTTTATTTTTGGATTATGATCAGGAATAGTAGGAACAGGATTAAGAATTTTAATTCGTATAGAATTAAGAGTTCCAGGATCTTTTATTAAAAATGATCAAATTTATAATGTATTAATTACAAGACATGCCTTTGTAATAATTTTTTTTATAGTAATACCATTTATAATTGGAGGATTTGGAAATTGATTAATTCCATTAATATTAGGAGTTCCTGATATAGCTTATCCTCGAATAAATAATATAAGATTTTGATTATTACCTCCTTCGATAATTTTAATAGTTTTTAGGTCATTAATTGGGGGTGGAGTAGGAACAGGATGGACAGTTTATCCTCCTTTATCAACTA---TAGGTCATGTAGGAATAAGAGTTGATTTATCTATTTTTTCATTACATTTAGCAGGAATTTCTTCAATTATAGGATCTATTAATTTTATTGTAACTATTATAAATATACATTTAAAAAGATTAAAATATGATCAATTAAGATTATTAGTTTGATCAATTATAATTACAGCTATTTTATTATTATTATCATTACCAGTATTGGCTGGTGCAATTACAATATTATTGACTGATCGAAATATTAATACTTCATTTTTTGATCCTGCAGGGGGAGGTGATCCAATTTTATATCAACATTTATTT
>IBIHM1091-22|Chrysura austriaca|COI-5P|OP347193
GATATTATATTTTATATTTGGAATATGATCAGGGATAGTAGGAACAAGATTAAGAATAATTATTCGAATAGAATTAGGAATTTCTGGATCATTTATTAAAAATGATCAAATTTATAATGTTTTAATTACAAGACATGCATTTGTAATAATTTTTTTTATGGTTATACCTTTTATAATTGGGGGATTTGGGAATTGGTTAATTCCGTTAATATTAGGATCTCCTGATATAGCTTATCCTCGAATAAATAATATAAGATTTTGATTATTACCACCTTCAATAATTTTAATGATATATAGAAGTTTAGTTGGAAGAGGTGTGGGAACAGGATGGACTGTTTATCCCCCATTATCATCTA---TAGGTCATGTGGGATTAAGGGTAGATTTATCTATTTTTTCTCTTCATATTGCTGGTATTTCATCAATTATGGGAGCTATTAATTTTATTGTAACTATTTTAAATATACATATTATAAGATTAAAAATAGATCAATTATATTTATTAGTTTGATCAATTATGATTACAGCTATTTTATTATTATTATCTTTACCTGTGTTAGCAGGAGCTATTACTATATTATTAACAGATCGAAATATTAATACTTCATTTTTTGATCCTGCAGGAGGGGGAGATCCTATTTTATATCAACATTTATTT
>IBIHM1092-22|Chrysura simplex|COI-5P|OP347189
AATATTATATTTTATATTTGGAATATGATCAGGAATAATGGGAACGAGATTAAGAATGATTATTCGAATAGAATTAGGAATTTCAGGATCATTTATTAAAAATGATCAAATTTATAATGTTTTAATTACAAGACATGCTTTTATTATAATTTTTTTTATAGTTATGCCTTTTATAATTGGTGGATTTGGGAATTGATTAGTTCCATTAATATTAGGTTGTCCAGATATAGCTTATCCACGAATAAATAATATAAGATTTTGGTTGTTACCACCATCTATGATTTTAATAATTTTTAGAATAATAATTGGAAGAGGAGCAGGAACTGGATGAACAATTTATCCTCCGTTGTCATCTA---TTGGACAAGTTGGAATAAGAGTTGATTTATCAATTTTTTCATTACATATTGCTGGAATTTCATCAATTATAGGAGCAATTAATTTTATTGTTACAATTATAAATATACATTTAAAAAGTTTAAAAATAGATCAATTATATTTATTAGTGTGATCAATTATAATTACAGCATTATTATTATTATTATCATTACCGGTTTTAGCTGGAGCTATTACTATATTATTAACAGATCGAAATATTAATACATCGTTTTTTGATCCGGCTGGTGGAGGAGATCCAATTTTATATCAACATTTATTT
>IBIHM1093-22|Chrysura cuprea|COI-5P|OP347176
AATATTATATTTTATATTTGGAATATGATCAGGAATAGTGGGAACAAGATTAAGAATATTAATTCGAATAGAATTGGGTGTTCCAGGTTCATTTATTAAAAATGATCAAATTTATAATGTTTTAATTACAAGACATGCTTTTGTAATGATTTTTTTTATAGTGATACCATTTATAATTGGAGGGTTTGGAAATTGGTTAATTCCATTAATATTAGGTTCGCCGGATATAGCATATCCTCGAATAAATAATATAAGATTTTGATTATTACCTCCGTCTATAATTTTAATAATATTTAGAAGAGTTATTGGAAGGGGGGTAGGTACAGGATGAACTGTTTATCCTCCTTTATCATCAT---TAGGTCATATAGAGATAAGGGTAGATTTATCAATTTTTTCATTACATATTGCTGGAATTTCATCAATTATAGGAGCAATTAATTTTATTGTAACAATTTTAAATATACATTTAAAAAGATTAAAAATAGATCAATTGTATTTATTAGTTTGATCTATTATAATTACAGCAATTTTATTATTATTATCATTACCTGTATTAGCTGGTGCTATTACAATATTATTAACTGATCGAAATATTAATACTTCTTTTTTTGATCCTGCAGGAGGGGGAGATCCAATTTTATATCAACATTTATTT
>IBIHM1095-22|Chrysura purpureifrons|COI-5P|OP347231
AATATTATATTTTATATTTGGAATATGATCAGGAATAGTGGGGACAAGGTTAAGGATATTAATTCGTATAGAATTGGGGATTCCTGGTTCATTTATTAAAAATGATCAAATTTATAATGTTTTAATTACAAGACATGCTTTTGTTATAATTTTTTTTATAGTTATACCGTTTATAATTGGGGGATTTGGAAATTGATTAGTACCATTAATATTAGGATCCCCAGATATAGCATATCCTCGGATGAATAATATAAGATTTTGATTATTACCACCTTCAATAATTTTAATAATATTTAGAAGGATTATTGGAAGAGGAGTTGGAACAGGATGAACTGTGTATCCTCCATTATCATCTT---TAGGTCATGTAGGAATAAGAGTAGATTTATCAATTTTTTCTTTACATATTGCAGGGATTTCATCTATTATAGGGGCAATTAATTTTATTGTAACAATTTTAAATATACATATAAAAAGATTAAAAATAGATCAATTGTATTTATTAGTATGATCTATTTTAATTACAGCAATTTTATTATTATTATCATTACCTGTGTTAGCAGGTGCAATTACTATATTATTAACTGATCGAAATATTAATACATCTTTTTTTGATCCTGCAGGTGGGGGTGACCCAATTTTATATCAACATTTGTTT
>IBIHM1099-22|Chrysura varicornis|COI-5P|OP347261
TATATTATATTTTATATTTGGTATATGGTCAGGGATGGTAGGAACAAGATTGAGAATACTAATTCGAATAGAATTAGGGATTCCTGGTTCATTTATTAAAAATGATCAAATTTATAATGTTTTAATTACAAGTCATGCATTTGTAATAATTTTTTTTATAGTTATACCCTTTATAATTGGGGGATTTGGAAATTGATTAGTTCCATTAATGTTAGGGTCTCCTGATATGGCTTATCCTCGAATGAATAATATAAGATTTTGATTATTACCTCCATCTATAATATTAATAATATTTAGAAGAATTATTGGAGGAGGAGTTGGAACAGGATGAACTGTGTATCCTCCACTTTCATCTT---TAGGACATATAGGAATAAGAGTTGATTTATCAATTTTTTCTTTACATATTGCTGGAATTTCTTCAATTATAGGGGCAATTAATTTTATTGTAACAATTTTAAATATACACATAAAAGTATTAAAGATAGATCAATTATATTTATTAGTATGATCAATTTTAATTACAGCAGTTTTGTTATTATTATCTTTACCTGTATTAGCAGGAGCAATTACTATGTTATTAACTGATCGTAATATTAATACATCATTTTTTGATCCTGCAGGTGGAGGGGATCCTATTTTGTATCAACATTTGTTT
>IBIHM1100-22|Chrysura rufiventris|COI-5P|OP347290
GATGTTATATTTTTTATTTGGAATATGATCAGGAATAGTAGGAACAAGATTAAGAATATTAATTCGTATAGAATTAGGAATTCCGGGTTCTTTTATTAAAAATGATCAAATTTATAATGTTTTAATTACGAGACATGCTTTTGTAATAATTTTTTTTATAGTAATGCCTTTTATAATTGGTGGATTTGGAAATTGATTGGTTCCTTTAATATTAGGGTCTCCTGATATAGCATATCCACGAATAAATAATATAAGATTTTGATTATTGCCTCCTTCATTAATATTAATAATATTTAGAAGAATTATTGGAATGGGAGTAGGAACAGGATGAACAGTATATCCTCCTTTATCATCTT---TAGGACATACAGGAATAAGTGTAGATTTATCAATTTTTTCATTGCATATTGCTGGAATTTCATCAATTATAGGAGCTATTAATTTTATTGTAACAATTTTAAATATACATTTAAAAAGATTGAAAATAGATCAATTATATTTATTAGTTTGATCAATTATAATTACAGCAATTTTATTATTATTATCGTTACCTGTATTAGCTGGTGCAATTACTATATTATTAACTGATCGAAATATTAATACTACTTTTTTTGATCCTGCAGGGGGGGGGGATCCTATTTTATATCAACATTTATTT
>IBIHM1104-22|Philoctetes punctulatus|COI-5P|OP347264
AATGCTTTATTTTATTTTTGGTATATGAGCAGGTGTTTTAGGGGCTTCTTTTAGAGTAATTATTCGATTAGAATTAGGGACCCCCGGTTCACTAATTCAGGACGATCAAATTTATAATAGATTAATTACAAGTCATGCTTTTGTAATAATTTTTTTTATAGTTATGCCTTTTATAATTGGTGGGTTTGGTAATTGGTTAATTCCATTAATATTAGGAGTTCCGGATATGGCCTATCCTCGAATAAATAATATGAGATTTTGATTATTACCCCCTTCATTATTATTACTTATTATAAGAGGATTTTTAGGCGGGGGTACAGGAACTGGTTGAACTGTCTATCCCCCCCTATCTTCATTAATAGGTCATCCTAGTGTAAGTGTGGATTTGTCTATTTTTTCTTTGCATATTGCAGGTATCTCTTCTATTATAGGGGCTGTAAATTTTATTTCTACAATTTTAAACATGTATAATAAAAATTTGAATTTAGAGCAGCTACCTTTATTAGTTTGGTCGGTTTTTATTACTGCAATTTTGTTGTTATTATCTTTACCAGTTTTAGCTGGGGCTATTACTATATTGTTAACTGATCGAAATTTTAATACTTCATTTTTTGATCCCGTAGGGGGGGGTGATCCAATTTTGTATCAACATTTATTT
>IBIHM1109-22|Holopyga cf. lucida|COI-5P|OP347182
GATATTGTATTTTTTATTTGGAATATGGGCAGGTGTTTTAGGGGCTTCATTTAGTGTTATTATTCGATTAGAATTAGGTTCATCAGGTTCTTTAATTAAAGATGATCAAATTTATAACAGGTTAATTACTAGACATGCTTTTATTATAATTTTTTTTATGGTCATACCTTTTATAATTGGAGGATTTGGAAATTGGTTAGTACCTTTAATATTAGGAGTGCCTGATATAGCATTTCCTCGGATGAATAATATGAGATTTTGATTATTGCCCCCTTCTTTATTTTTATTATTAATAAGAGGATTTATAAGAGTTGGAACAGGGACAGGTTGAACTGTTTATCCTCCGTTGTCTTCGAATTTGGGTCACTTTGGAATTAGGGTTGATTTATCAATTTTTTCTTTACATATTGCTGGTATTTCTTCAATTATAGGGGCGATTAATTTTATTTCAACAATTTTAAATATATATAATAAAAATATAAAATTAGATCAACTTGCTTTATTTGTTTGAGCTGTAATAATTACTGCTGTTTTATTATTATTATCATTACCTGTTTTGGCTGGGGCTATTACAATATTATTAACTGATCGAAATTTTAATACTTCTTTTTTTGATCCTGTGGGGGGGGGTGATCCAATTTTATATCAACATTTATTT
>IBIHM1110-22|Holopyga fastuosa|COI-5P|OP347292
AATATTATATTTTTTGTTTGGAATATGGGCTGGAGTTTTGGGTGCATCATTTAGAGTAATTATTCGATTGGAGTTGGGATCATCCGGGTCATTAATTAAAGACGATCAGATTTATAATAGGTTGATTACAAGTCATGCTTTTATTATAATTTTTTTTATGGTCATGCCTTTTATAATTGGAGGTTTTGGAAATTGATTAATTCCTTTAATGTTAGGAGTTCCAGATATAGCATTTCCTCGTATAAATAATATGAGATTTTGACTTTTACCTCCTTCATTATTTTTATTACTAATGAGAGGTTTTATGAGTGTAGGTACAGGAACTGGGTGAACAGTCTATCCTCCTTTGTCTTCAAATTTAGGACATTTTGGGGTTAGAGTAGATTTATCAATTTTTTCTTTACATATTGCTGGAATTTCTTCAATTATAGGAGCAATCAATTTTATTTCAACGATTTTAAATATGTATAATAAAAATATAAAAATAGATCAACTTGCATTATTTGTTTGGTCGGTTGTTATTACTGCTATTTTATTATTATTATCATTACCTGTTTTAGCTGGAGCTATTACAATATTATTGACTGATCGAAATTTTAATACTTCTTTTTTTGATCCTGTAGGGGGAGGGGATCCTATTTTATATCAGCATTTATTT
>IBIHM1113-22|Holopyga generosa|COI-5P|OP347288
AATATTATATTTTTTGTTTGGAATATGGGCTGGAGTTTTGGGTGCATCATTTAGAGTAATTATTCGATTGGAGTTGGGATCATCCGGGTCATTAATTAAAGACGATCAGATTTATAATAGGTTGATTACAAGTCATGCTTTTATTATAATTTTTTTTATGGTCATGCCTTTTATAATTGGAGGTTTTGGAAATTGATTAATTCCTTTAATGTTAGGAGTCCCAGATATAGCATTTCCTCGTATAAATAATATGAGATTTTGACTTTTACCTCCTTCATTATTTTTATTACTAATGAGAGGTTTTATGAGTGTAGGTACAGGAACTGGATGAACAGTCTATCCTCCTTTGTCTTCAAATTTAGGACATTTTGGGGTTAGAGTAGATTTATCAATTTTTTCTTTACATATTGCTGGAATTTCTTCAATTATAGGAGCAATCAATTTTATTTCAACGATTTTAAATATGTATAATAAAAATATAAAAATAGATCAACTTGCATTATTTGTTTGGTCGGTTGTTATTACTGCTATTTTATTATTATTATCATTACCTGTTTTAGCTGGAGCTATTACAATATTATTGACTGATCGAAATTTTAATACTTCTTTTTTTGATCCTGTAGGGGGAGGGGATCCTATTTTATATCAGCATTTATTT
>IBIHM1114-22|Holopyga generosa|COI-5P|OP347201
AATATTATATTTTTTGTTTGGAATATGGGCTGGAGTTTTGGGTGCATCATTTAGAGTAATTATTCGATTGGAGTTGGGATCATCCGGGTCATTAATTAAAGACGATCAGATTTATAATAGGTTGATTACAAGTCATGCTTTTATTATAATTTTTTTTATGGTCATGCCTTTTATAATTGGAGGTTTTGGAAATTGATTAATTCCTTTAATGTTAGGAGTCCCAGATATAGCATTTCCTCGTATAAATAATATGAGATTTTGACTTTTACCTCCTTCATTATTTTTATTACTAATGAGAGGTTTTATGAGTGTAGGTACAGGAACTGGGTGAACAGTCTATCCTCCTTTGTCTTCAAATTTAGGACATTTTGGGGTTAGAGTAGATTTATCAATTTTTTCTTTACATATTGCTGGAATTTCTTCAATTATAGGAGCAATCAATTTTATTTCAACGATTTTAAATATGTATAATAAAAATATAAAAATAGATCAACTTGCATTATTTGTTTGGTCGGTTGTTATTACTGCTATTTTATTATTATTATCATTACCTGTTTTAGCTGGAGCTATTACAATATTATTGACTGATCGAAATTTTAATACTTCTTTTTTTGATCCTGTAGGGGGAGGGGATCCTATTTTATATCAGCATTTATTT
>IBIHM1118-22|Hedychridium anale|COI-5P|OP347270
TATATTGTATTTTATTTTTGGAATATGGTCAGGAGTTTTAGGTGCTTCTCTTAGGGTTATTATTCGAATAGAATTAGGAACACCTTCATCATTATTAAAGGATGATCAAATTTATAATAGAATTATTACTAGTCATGCATTTGTAATAATTTTTTTTATAGTCATACCTTTTATAATTGGTGGATTTGGGAATTGACTAGTTCCTTTGATATTAGGAGCTCCGGATATAGCTTATCCACGAATAAATAATATAAGATTTTGATTATTACCACCCTCTTTAATAATATTATTATTTAGAAGAATTGTAGGATCGGGTGTAGGTACAGGTTGAACTGTTTATCCTCCCTTATCATCTTTATTAGGGCATCCTAGAATAAGGGTAGATTTAGCAATTTTTTCTTTACATATTGCTGGGGCATCTTCAATTATAGGGGCAATTAATTTTATTGCAACTATTTTAAATATACATAATAAAAATTTAAAGTTAGATCAATTAACATTATTTACTTGATCTGTTATAATTACAGCAATTTTATTATTATTATCTTTACCTGTTTTAGCTGGAGCAATTACTATATTATTAACAGATCGAAATTTTAATACTTCTTTTTTTGATCCTATTGGTGGGGGGGATCCTATTTTATATCAACATTTATTT
>IBIHM1119-22|Hedychridium incrassatum|COI-5P|OP347267
AATATTGTATTTTTTGTTTGGGATATGGTCAGGTGTTTTAGGTGCATCGTTGAGAGTAATTATTCGTATAGAGTTAGGGTCTCCTTCATCTTTATTAAAAGATGATCAGGTTTATAATAGAATTATTACTAGACATGCTTTTGTAATAATTTTTTTTATGGTTATACCATTTATAATTGGGGGATTTGGAAATTGATTAATTCCTCTAATATTAGGGGCTCCTGATATGGCTTATCCTCGGATAAATAATATAAGATTTTGATTACTCCCTCCTTCAATTATATTATTATTATTAAGAAGGGTGGCAGGATCAGGGGTTGGTACTGGTTGAACTGTTTATCCACCATTATCTTCTTTAATTGGTCATCCTAGAATTAGGGTAGATTTAGCAATTTTTTCTTTACATATTGCTGGGGCTTCTTCAATTATAGGGGCAATTAATTTTATTTCAACTATTTTAAATATACATAATAAAAATTTAAAATTAGACCAATTAACTTTATTAACATGATCTGTTTTAATTACTGCTGTATTATTATTATTATCTCTTCCAGTATTGGCGGGGGCAATTACTATATTATTAACAGATCGAAATTTTAATACAACATTTTTTGATCCTATTGGAGGAGGTGATCCAATTTTATATCAACATTTATTT
>IBIHM1122-22|Hedychrum niemelai|COI-5P|OP347300
TATATTATATTTTTTATTTGGAATATGGTCAGGGATTTTAGGGGCTTCTTTAAGAATAATTATTCGATTAGAATTAGGATTTTCGGGTTCTTTAATTAAAGATGATCAGTTTTATAATAGAGTGATTACAATACATGCATTTGTTATAATTTTTTTTATAGTTATACCTTTTATAATTGGTGGGTTTGGAAATTGATTGATCCCCCTTATATTAGGTGCCCCAGATATAGCTTATCCTCGAATAAATAATATAAGATTTTGATTATTACCCCCGTCAATTTTATTTTTATTATTGAGAGGTTTTGTAAGATCAGGTTGTGGGACAGGGTGAACAGTTTACCCACCACTCTCCTCTCTTCTTGGACACTCAGGAATCAGGGTAGATCTGGCAATTTTTTCTTTACATATTGCTGGGGCCTCATCAATTATAGGGGCAGTAAATTTTATTTCTACTATTATAAATATACGTAGATATTCATTGAAAATAGATCAATTAACTTTATTGACATGATCAATTATTATTACTGCAGTATTATTATTATTATCTCTTCCAGTTTTAGCTGGTGCTATTACTATGCTTTTAACTGATCGAAATTTTAATACTTCTTTTTTTGATCCTATAGGAGGGGGAGATCCAATTTTATATCAACATTTATTT
>IBIHM1124-22|Hedychrum longicolle|COI-5P|OP347298
AATATTATATTTTTTATTTGGAATATGATCTGGGATTTTAGGTGCATCTTTGAGAATAATTATTCGTTTAGAATTGGGGAATTCGGGTTCATTAATTAAAGATGATCAATTTTATAATAGAATTATTACTATACATGCTTTTGTTATAATTTTTTTTATAGTTATACCTTTTATAATTGGTGGTTTTGGGAATTGGTTAATTCCTTTAATATTAGGGGCCCCTGATATAGCTTATCCTCGAATAAATAATATGAGATTTTGATTATTACCTCCTTCAATTTTATTTTTATTATTAAGTGGATTTGTAAGGTCTGGTTGTGGGACAGGTTGAACTGTTTATCCTCCTTTATCATCATTACTTGGTCATTCTGGGATTAGGGTTGATTTAGCTATTTTTTCATTACATATTGCAGGAGCTTCATCAATTATAGGTGCTGTAAATTTTATTTCAACAATTTTAAATATACGAAGTTTATCATTAAAAATAGATCAATTAACATTATTAATTTGATCAATTATAATTACTGCAATTTTATTATTATTATCTCTTCCAGTTTTAGCTGGAGCTATTACTATATTATTAACTGATCGTAATTTTAATACTTCATTTTTCGATCCAATGGGTGGGGGAGATCCAATTCTTTATCAACATTTATTT
>IBIHM1125-22|Hedychrum micans europaeum|COI-5P|OP347194
TATATTATATTTTTTATTTGGAATATGATCAGGAGTTTTAGGTTCTTCATTAAGAATAATTATTCGATTAGAGTTGGGATTTTCAGGCTCATTAATTAAAGATGATCAATTTTATAATAGGGTAATTACAATACATGCATTTGTAATAATTTTTTTTATAGTCATACCTTTTATAATTGGTGGATTTGGAAATTGATTAATTCCTCTAATATTAGGTGCTCCTGATATAGCTTATCCTCGAATAAATAATATAAGGTTTTGATTATTACCCCCATCAATTTTATTTTTATTATTGAGTGGTTTTGTTAGATCGGGTTGCGGGACTGGGTGAACTGTGTACCCTCCTCTCTCTTCATTATTAGGTCACTCAGGAATTAGGGTTGATTTAGCAATTTTTTCTTTACATATTGCTGGGGTCTCATCAATTATAGGGGCAGTAAATTTTATTTATACTATTATAAATATACGTAGATTTTCATTAAAAATAGATCAATTAACTTTATTAACATGGTCAATTATTATTACTGCAATTTTATTATTACTATCTCTTCCAGTTTTAGCTGGTGCAATTACTATATTATTAACTGATCGAAATTTTAATACTTCATTTTTTGATCCCATAGGAGGGGGGGACCCAATTCTTTATCAACATTTATTT
>IBIHM1126-22|Stilbum cyanurum|COI-5P|OP347184
AATATTATATTTTATTTTTGGAATTTGATCTGGTATAGTTGGTTTAAGAATAAGAGTTTTAATTCGATTAGAATTAGGGAGTGGAGGAACATTAATTAATAATGATCAAATTTATAATTCTTTAGTTACTAGTCATGCTTTTGTAATGATTTTTTTTATAGTTATACCTTTTATAATTGGGGGATTTGGAAATTGATTAGTACCTATTATAATAGGGGTTCCTGATATAGCATTTCCTCGAATAAATAATATAAGATTTTGATTATTACCTCCATCATTAATAATATTGCTTTTTAGTAATATAATTAGGGATGGTGTTGGAACAGGTTGAACTGTTTATCCTCCTCTTTCTTCATTAATTGGTCATCCTGGTATTAGGGTTGATTTAGGAATTTTTTCTTTACATATTGCTGGTGTCTCTTCTATTATAGGTGCAGTAAATTTTATTACAACTATTTTAAATATACGAATGAAAGATTTAGATTTAAGACAAATATATTTATTTGTTTGATCAGTTTTAATTACTGCTATTTTATTGTTGTTATCATTACCTGTTTTAGCTGGTGCTATTACAATATTATTAAGAGATCGAAATTTAAATACTTCTTTTTTTGATCCTATAGGTGGAGGTGATCCGGTTTTATATCAACATTTATTT
>IBIHM1127-22|Chrysura hybrida|COI-5P|OP347177
AATATTATATTTTATATTTGGAATATGATCAGGAATAGTAGGAACAAGATTAAGAATAATTATTCGAATAGAATTAGGAATTTCTGGTTCATTTATTAAAAATGATCAAATTTATAACGTTTTAATTACAAGACATGCTTTTGTTATAATTTTTTTTATAGTTATACCTTTTATAATTGGGGGATTTGGAAATTGATTGGTTCCATTAATATTAGGATCTCCAGATATAGCATATCCTCGAATGAATAATATAAGATTTTGATTGTTGCCTCCGTCAATGATTTTAATAATATATAGTAGATTAATTGGAGTAGGTGTAGGAACAGGATGAACTGTTTATCCTCCTTTATCATCTA---TGGGACATGTAGGAATTAGAGTAGATTTATCAATTTTTTCTCTTCATATTGCTGGAATTTCATCAATTATAGGAGCTATTAATTTTATTGTAACAATTTTAAATATACATATAAAAAGATTAAAAATGGATCAATTATATTTATTGGTATGGTCGATTATAATTACAGCTATTTTATTATTATTGTCATTGCCTGTATTAGCAGGTGCTATTACAATATTATTAACAGATCGAAATATTAATACTTCTTTTTTTGATCCAGCAGGAGGAGGAGATCCAATTTTATATCAACATTTATTT
>IBIHM1128-22|Chrysis|COI-5P|OP347295
AATATTATATTTTATTTTTGGTTTATGGTCAGGAATAGTAGGGACAGGGTTAAGAATAATAATTCGGATAGAATTAGGAATTCCTGGGTCATTAATTAAGAATGATCAAATTTATAATGTTTTAATTACAAGACATGCATTTGTAATAATTTTTTTTATAGTTATACCATTTATAATTGGAGGATTTGGAAATTGATTAGTTCCTTTGATGCTTGGTTCTCCGGATATAGCATATCCTCGAATAAATAATATAAGATTTTGATTACTTCCACCATCAATAATTTTAATAATTTTTAGAAGATTAGTAGGAACAGGGGTTGGTACAGGGTGAACTGTTTATCCTCCTTTATCTTCTT---TAGGTCAAGTTGGAATAAGAGTTGATTTATCAATTTTTTCTTTACATATTGCTGGAATTTCTTCAATTATAGGAGCAATTAATTTTATTGTTACAATTTTTAATATATATTTAAAAAGATTAAAAATAGATCAAATTTATTTATTGATTTGATCAATTTTAATTACAGCAATTTTATTATTATTATCTTTACCTGTTTTGGCTGGTGCTATTACAATATTATTAACAGATCGAAATATCAATACTTCATTTTTTGATCCAGCTGGTGGAGGTGATCCAATTTTATATCAACATTTATTT
>IBIHM1129-22|Chrysis andradei|COI-5P|OP347228
AATATTATATTTTTTATTTGGTATATGATCGGGGATAGTTGGAACTGGATTAAGAATAATTATTCGGTTGGAGTTAGGTTTTCCAGGTTCATTAATTAAAAATGATCAAATTTATAATGTGTTAATTACGAGTCATGCTTTTGTAATAATTTTTTTTATAGTTATACCTTTTATAATTGGAGGATTTGGAAATTGATTAGTACCATTAATATTAGGATCACCTGATATAGCATATCCTCGAATAAATAATATAAGATTTTGATTACTTCCTCCTTCAATAATTTTAATAATATTTAGAAGATTGGTAGGAGGAGGTGTTGGAACAGGATGAACAGTCTATCCTCCTTTATCTTCATTAATTGGTCATAGGAGAATAAGAGTGGATTTATCTATTTTTTCTTTACATATTGCAGGAATTTCGTCAATTATAGGTGCGATTAATTTTATTGTAACTGTATTTAATATACATTTAAAAGGTTTAAAAATAGATCAGGTTTATCTATTAGTATGATCAGTTTTAATTACAGCAATTTTATTGTTATTATCATTGCCAGTTTTAGCTGGGGCTATTACGATATTATTAACTGATCGAAATATTAATACATCTTTTTTTGATCCGGCTGGTGGGGGTGATCCAATTTTATATCAACATTTATTT
>IBIHM1130-22|Chrysis andradei|COI-5P|OP347302
AATATTATATTTTTTATTTGGTATATGATCGGGGATAGTTGGAACTGGATTAAGAATAATTATTCGATTGGAGTTAGGTTTTCCAGGTTCATTAATTAAAAATGATCAAATTTATAATGTGTTAATTACGAGTCATGCTTTTGTAATAATTTTTTTTATAGTTATACCTTTTATAATTGGAGGATTTGGAAATTGATTAGTACCATTAATATTAGGATCACCTGATATAGCATATCCTCGAATAAATAATATAAGATTTTGATTACTTCCTCCTTCAATAATTTTAATAATATTTAGAAGATTGGTAGGAGGAGGTGTTGGAACAGGATGAACAGTCTATCCTCCTTTATCTTCATTAATTGGTCATAGGAGAATAAGAGTGGATTTATCTATTTTTTCTTTACATATTGCAGGAATTTCGTCAATTATAGGTGCGATTAATTTTATTGTAACTGTATTTAATATACATTTAAAAGGTTTAAAAATAGATCAGGTTTATCTATTAGTATGATCAGTTTTAATTACAGCAATTTTATTGTTATTATCATTGCCAGTTTTAGCTGGGGCTATTACGATATTATTAACTGATCGAAATATTAATACATCTTTTTTTGATCCGGCTGGTGGGGGTGATCCAATTTTATATCAACATTTATTT
>IBIHM1133-22|Chrysis blanchardi|COI-5P|OP347222
AATATTATATTTTATTTTTGGAATATGATCTGGGATAGTAGGGACAGGATTAAGTGTATTAATTCGTATGGAATTAGGTACATGTGGTTCTTTTATTAAAAATGATCAGATTTATAATGTTTTGATTACAAGACATGCTTTTATTATAATTTTTTTTATAGTTATGCCTTTTATAATTGGTGGATTTGGAAATTGATTAGTACCTTTAATATTAGGTGTTCCTGATATAGCTTATCCTCGATTAAATAATATGAGATTTTGATTATTACCTCCTTCAATAATTTTAATAATTAGAAGAAGAATCATTGGAAGAGGTGTAGGAACTGGATGAACTGTTTATCCACCTTTGTCTACTT---TAGGTCATATAGGAGTGAGTGTTGATTTATCTATTTTTTCTTTACATTTGGCAGGAATTTCATCAATTATAGGTGCAATTAATTTTATTGTAACAGTATTGAATATACGAAATAAAGAACTTAAATTAGATCAGTTATATTTATTAGTATGATCAGTTATAATTACAGCAGTATTGTTATTATTATCATTACCTGTTTTAGCTGGAGCTATTACTATATTATTAACAGATCGTAATTTAAATACATCATTTTTTGATCCTGCTGGTGGAGGTGATCCTATTTTATATCAACATTTATTT
>IBIHM1140-22|Chrysis scutellaris marteni|COI-5P|OP347185
AATATTATATTTTTTATTTGGAATATGATCAGGAATAGTAGGAACAAGATTAAGAATAATTATTCGAATGGAATTGGGAATTCCAGGGTCTTTACTTAAAAATGATCAAATTTATAATGTATTAATTACTAGTCATGCATTTGTAATAATTTTCTTTATGGTGATACCATTTATAATTGGAGGGTTTGGTAATTGACTTGTTCCATTAATATTATGTTCTCCAGATATAGCTTATCCACGAATAAATAATATGAGGTTTTGATTATTACCCCCTTCAATAATTTTAATGATATTTAGAAGATTAGTTGGGGGGGGTGTAGGAACTGGTTGAACAGTTTACCCCCCATTATCAGCTT---TAGGACAAGTTGGAATAAGAGTTGATTTATCAATTTTTTCTTTACATATTGCGGGGGTTTCATCTATTATAGGGGCAATTAATTTTATTGTCACAATTATAAATATACATTTAAAAAGTTTAAAAATAGAACAAATTTATTTATTAATTTGATCGATTATAATTACTGCTATTTTATTATTATTATCATTACCTGTATTAGCAGGAGCAATTACAATATTATTAACAGATCGAAATTTAAATACTTCATTTTTTGATCCTAGTGGAGGGGGGGACCCAATTTTATATCAACATTTATTT
>IBIHM1143-22|Chrysis zonata|COI-5P|OP347199
AATATTATATTTTATTTTTGGATTATGATCGGGAATAGTTGGTACAGGAATAAGAGTTTTAATTCGTATAGAATTAAGAGTTCCTGGGTCATTTATTAAAAATGATCAAATTTATAATGTTTTAATTACTAGACATGCTTTTGTAATAATTTTTTTTATAGTTATACCATTTATAATTGGGGGATTTGGAAATTGACTGGTTCCTTTAATATTGGGGGCTCCTGATATAGCTTATCCACGTTTAAATAATATAAGATTTTGATTATTACCTCCTTCAATAATTTTAATAATTTATAGATCTTTAATTGGAAGAGGGGTAGGTACAGGATGAACAGTTTATCCTCCTTTATCTACTA---TAGGACATGTGGGGATAAGAGTAGATTTATCAATTTTTTCTTTACATTTAGCAGGAATTTCTTCAATTATAGGGGCAATTAATTTTATTGTAACTATTTTGAATATACATTTAAAAAGATTAAAATATGATCAATTATATTTATTAGTTTGATCAATTATAATTACAGCTATTTTATTATTATTATCTTTACCAGTTTTAGCTGGTGCAATTACGATATTGTTAACTGATCGAAATATTAATACATCATTTTTTGATCCTGCAGGAGGGGGAGATCCAATTTTATATCAACATTTATTT
>IBIHM1150-22|Philoctetes punctulatus|COI-5P|OP347272
AATGCTTTATTTTATTTTTGGTATATGAGCAGGTGTTTTAGGGGCTTCTTTTAGAGTAATTATTCGATTAGAATTAGGGACCCCCGGTTCACTAATTCAGGACGATCAAATTTATAATAGATTAATTACAAGTCATGCTTTTGTAATAATTTTTTTTATAGTTATGCCTTTTATAATTGGTGGGTTTGGTAATTGGTTAATTCCATTAATATTAGGAGTTCCGGATATGGCCTATCCTCGAATAAATAATATGAGATTTTGATTATTACCCCCTTCATTATTATTACTTATTATAAGAGGATTTTTAGGCGGGGGTACAGGAACTGGTTGAACTGTCTATCCCCCCCTATCTTCATTAATAGGTCATCCTAGTGTAAGTGTGGATTTGTCTATTTTTTCTTTGCATATTGCAGGTATCTCTTCTATTATAGGGGCTGTAAATTTTATTTCTACAATTTTAAACATGTATAATAAAAATTTGAATTTAGAGCAGCTACCTTTATTAGTTTGGTCGGTTTTTATTACTGCAATTTTGTTGTTATTATCTTTACCAGTTTTAGCTGGGGCTATTACTATATTGTTAACTGATCGAAATTTTAATACTTCATTTTTTGATCCCGTAGGGGGGGGTGATCCAATTTTGTATCAACATTTATTT
>IBIHM1153-22|Pseudomalus violaceus|COI-5P|OP347299
AATACTTTATTTTATTTTTGGAATATGATCAGGAGTTTTAGGTGCTTCTTTTAGGGTTATTATTCGACTAGAATTAGGAACTCCTGGTTCATTGATTGGTGATGATCAAATTTATAATAGGTTGGTTACAAGTCATGCTTTTATTATAATTTTTTTTATAGTAATGCCTTTTATGATTGGGGGATTTGGAAATTTGTTAATTCCTATAATATTAGGAGTACCAGATATGGCTTATCCTCGAATAAATAATATGAGATTTTGGTTATTGCCTCCTTCATTGTTACTATTAGTAATAAGAGGGTTTATTGGAAGGGGTACAGGTACAGGGTGAACAGTTTATCCTCCTTTATCTTCTTTAACAGGTCATCCAAGAGTAAGAGTTGATTTATCTATTTTTTCTTTACATATTGCTGGAATTTCTTCAATTATAGGAGCAATTAATTTTCTTTCAACAATTTTTAATATATATAATAAAATAATAAATTTTGAACAATTACCTTTATTAATTTGATCTGTATTTATTACAGCAGTTTTATTATTATTATCTTTACCTGTGTTAGCTGGAGCAATTACTATATTATTAACTGATCGAAATTTTAATACTTCATTTTTTGATCCTGTTGGGGGTGGTGATCCAATTTTATATCAACATTTATTT
>IBIHM1154-22|Holopyga fastuosa|COI-5P|OP347216
AATATTATATTTTTTGTTTGGAATATGGGCTGGAGTTTTGGGTGCATCATTTAGAGTAATTATTCGATTGGAGTTGGGATCATCCGGGTCATTAATTAAAGACGATCAGATTTATAATAGGTTGATTACAAGTCATGCTTTTATTATAATTTTTTTTATGGTCATGCCTTTTATAATTGGAGGTTTTGGAAATTGATTAATTCCTTTAATGTTAGGAGTCCCAGATATAGCATTTCCTCGTATAAATAATATGAGATTTTGACTTTTACCTCCTTCATTATTTTTATTACTAATGAGAGGTTTTATGAGTGTAGGTACAGGAACTGGGTGAACAGTCTATCCTCCTTTGTCTTCAAATTTAGGACATTTTGGGGTTAGAGTAGATTTATCAATTTTTTCTTTACATATTGCTGGAATTTCTTCAATTATAGGAGCAATCAATTTTATTTCAACGATTTTAAATATGTATAATAAAAATATAAAAATAGATCAACTTGCATTATTTGTTTGGTCGGTTGTTATTACTGCTATTTTATTATTATTATCATTACCTGTTTTAGCTGGAGCTATTACAATATTATTGACTGATCGAAATTTTAATACTTCTTTTTTTGATCCTGTAGGGGGAGGGGATCCTATTTTATATCAGCATTTATTT
>IBIHM1158-22|Holopyga fervida|COI-5P|OP347287
AATGTTATATTTTTTGTTTGGAATATGATCGGGAGTTTTAGGGGCTTCATTTAGAGTTATTATTCGTTTAGAGTTAGGTTCTTCAGGTTCATTAATTAAAGATGATCAAATTTATAATAGGTTAATTACAAGCCACGCGTTTATTATAATTTTTTTTATAGTTATACCCTTTATGATTGGTGGATTTGGAAATTGATTGGTTCCTTTAATATTAGGTGTTCCAGATATGGCTTTTCCTCGAATGAATAATATAAGATTTTGGTTATTACCTCCGTCTTTATTTTTATTATTAATGAGAGGATTTATGAGTGTGGGTACGGGAACGGGATGAACAGTTTATCCTCCTTTATCTTCAAATCTAGGTCATTCTGGTGTGAGAGTGGATTTATCAATTTTTTCTTTACATATTGCTGGGATTTCTTCAATTATAGGAGCTATTAATTTTATTTCGACAGTATTAAATATATATAATAAAAATATAAGGTTAGATCAAATTTCATTATTTATTTGATCAGTATTGATTACTGCAGTTTTATTATTATTGTCTTTACCAGTATTAGCTGGTGCTATTACTATATTATTAGTTGATCGAAATTTTAATACTTCTTTTTTTGATCCGGTAGGTGGAGGGGATCCAATTTTGTATCAACATTTATTT
>IBIHM1160-22|Holopyga inflammata|COI-5P|OP347284
CATATTATATTTTTTGTTTGGGATATGAGCTGGGGTTTTAGGGGCGTCATTTAGAGTAATTATCCGATTAGAGTTGGGATCATCAGGTTCTTTGATTAAAGATGATCAAGTTTATAATAGACTAATTACAAGTCATGCTTTTGTAATAATTTTTTTTATGGTCATACCTTTTATAATTGGGGGATTTGGAAATTGATTAATTCCATTAATATTAGGAGTTCCTGATATAGCTTTTCCTCGAATAAATAATATGAGATTTTGGCTTTTACCGCCTTCTTTATTTTTATTATTAATAAGAGGGTTTATAAGTGTTGGGACAGGGACTGGGTGGACAGTTTATCCACCATTATCTTCGAATTTAGGACATTTTGGAATTAGAGTAGATTTATCTATTTTTTCTTTACATATTGCTGGTATTTCCTCAATTATAGGGGCAATTAATTTTATTTCTACAATTTTAAATATATATAATAAAAATATAAAATTAGATCAACTTGCATTATTTGTTTGAGCTGTAGTAATTACTGCTGTTTTGTTATTATTATCATTACCAGTTTTGGCTGGTGCTATCACAATATTATTAACTGATCGAAATTTTAATACTTCTTTTTTTGATCCTGTAGGGGGGGGGGATCCAATTTTATATCAACATTTATTT
>IBIHM1161-22|Hedychridium caputaureum|COI-5P|OP347183
AATATTATATTTTTTATTTGGAATGTGATCTGGAGTTTTAGGGGCTTCTTTAAGTGTAATTATTCGTTTAGAGTTAGGGTCTCCTTCATCTTTATTAAAAGATGATCAATTATATAATAGAATTGTTACTAGGCATGCTTTTGTAATAATTTTTTTTATGGTTATACCTTTTATAATTGGGGGGTTTGGAAATTGGTTAATTCCATTAATATTAGGAGCCCCTGATATAGCTTTTCCTCGAATAAATAATATAAGATTTTGATTATTACCTCCTTCATTAATTTTATTATTAATAAGAGGATTTGTTAGATCTGGGGCTGGGACTGGTTGAACTGTTTATCCTCCTCTTTCTTCTTTAATAGGACATCCTGGGATTAGGGTTGATTTGGCAATTTTTTCTCTTCATTTAGCTGGTGCATCATCAATTATAGGGGCGATTAATTTTATTGTAACAATTTTAAATATAAGAAACGATAATTTAAAGTTTGATCAATTATCTTTATTAATTTGGTCTGTTATAATTACAGCAATTTTATTATTATTATCATTACCTGTTTTAGCTGGGGCAATTACAATATTATTAACTGATCGAAATTTTAATACATCTTTTTTTGATCCCGTAGGAGGTGGAGATCCAATTTTATATCAACATTTATTT
>IBIHM1162-22|Hedychridium scutellare|COI-5P|OP347291
AATATTATATTTTTTATTTGGTATATGATCTGGGGTTTTAGGGGCTTCTTTAAGAGTAATTATTCGTTTAGAATTAGGTTCCCCCTCTTCTTTATTAAAAGATGATCAATTATATAATAGAATTGTTACTAGGCATGCTTTTATTATAATTTTTTTTATGGTAATACCTTTTATAATTGGAGGATTTGGAAATTGATTAATTCCTTTAATATTAGGTGCACCAGATATAGCTTTTCCTCGAATAAATAATATAAGGTTTTGGTTATTACCTCCATCATTAATTTTATTATTAATAAGAGGTTTTGTGAGAGCTGGGGCTGGAACTGGTTGAACTGTTTATCCACCTTTATCTTCATTAATAGGTCATCCTGGAATTAGGGTTGATTTAGCAATTTTTTCTCTTCATATAGCAGGAGCTTCTTCAATTATAGGAGCAATTAATTTTATTGTTACAATTTTAAATATAATAAATGAAAATTTAAAATTTGATCAATTATCATTATTAATTTGATCAGTAATAATTACAGCAATTTTATTATTATTATCTTTACCTGTTTTAGCTGGAGCAATTACTATACTTCTTACTGATCGAAATTTTAATACCTCTTTTTTTGATCCGGTAGGAGGGGGGGATCCAATTTTATATCAACATTTATTT
>IBIHM1164-22|Hedychridium reticulatum|COI-5P|OP347248
TATATTATACTTTTTATTTGGGATATGATCTGGAGTTTTAGGTGCTTCCTTAAGAATAATTATTCGAATAGAATTAGGTTCTCCAGGTTCAATATTAAAAGATGATCAAATTTACAATAGGATTGTTACAAGCCATGCTTTTGTAATAATTTTTTTTATAGTTATACCTTTTATAATTGGGGGATTTGGAAATTGGTTAATTCCCTTAATATTAGGTGCTCCTGATATGGCCTACCCTCGAATAAATAATATAAGGTTTTGATTGTTACCCCCCTCTATGTTTCTTTTATTATCAAGAAGAATTGTGGGATCAGGAGTAGGGACGGGGTGGACTGTTTACCCTCCTTTATCTTCTTTAATAGGTCATCCAAGAATAAGGGTAGATTTAGCAATCTTTTCTTTACATATTGCGGGGGCCTCATCAATTATGGGGGCAATTAATTTTATTGCTACAATTTTAAATATGTACAATAAAAATTTAAAATTAGATCAATTAACTTTATTAACATGATCAATTTTAATTACTGCAATTTTATTATTACTATCTCTTCCCGTTTTAGCAGGAGCGATTACAATATTATTAACAGATCGAAATTTTAATACATCTTTTTTTGATCCAATTGGTGGGGGTGATCCGATTCTTTACCAACACTTATTT
>IBIHM1165-22|Hedychridium krajniki|COI-5P|OP347237
GGTTTTATATTTTTTGTTTGGGATATGATCTGGTGTTTTAGGTGCTTCCCTAAGAATATTAATTCGATTGGAATTGGGGTCTCCCCTATCTTTGATTAAAGATGATCAATTATACAACAGAATTATTACAAGACATGCATTTATTATAATTTTTTTTATAGTGATACCTTTTATAATTGGGGGATTTGGTAATTGGTTAATTCCTTTAATGTTAGGAGCTCCAGATATAGCTTTTCCTCGAATAAATAATATGAGATTTTGGTTACTTCCTCCTTCTATTTTTTTATTATTAATAAGAGGTTTTGTGGGGTCAGGAGTGGGTACAGGGTGGACTGTTTATCCCCCTCTATCTTCGTTAATAGGTCATCCTAGAATTAGGGTAGATTTAGGAATTTTTTCTCTTCACATAGCTGGGGCTTCTTCAATTATAGGAGCAATTAATTTTATTGCTACAATTTTAAATATAAAAAATATTAATTTAAAATTAGATCAATTAACTTTATTAATTTGATCTGTTTTTATTACGGCAATTTTATTATTATTATCTTTACCAGTGTTAGCTGGGGCTATTACAATATTATTAACTGATCGAAATTTTAATACATCTTTTTTTGATCCAATTGGGGGGGGTGATCCTATTTTATATCAACATTTATTT
>IBIHM1169-22|Hedychridium infans|COI-5P|OP347254
AATATTGTATTTTATTTTTGGTATATGATCAGGGGTTCTTGGAGCTTCATTTAGAATAATTATTCGAATAGAATTGGGGATTCCCTCATCTTTATTAAAAGATGATCAAATTTATAATAGAATTATTACTAGGCATGCTTTTGTAATAATTTTTTTTATAGTTATACCATTTATAATTGGAGGATTTGGAAATTGGCTTATTCCATTAATATTAGGTGCTCCTGATATAGCTTTTCCACGAATAAATAATATAAGATTTTGATTATTACCTCCTTCTATTTTATTATTAATATTAAGAAGAATTGTTGGAGGGGGTGTTGGAACTGGATGAACTGTTTATCCTCCTCTTTCTTCATTGATAGGTCATCCTAGAATAAGAGTTGATTTAGCAATTTTTTCTTTACATATTGCTGGGGCTTCATCAATTATAGGTGCTATTAATTTTATTGCAACAATTTTGAATATGTATAATAAAAATTTAAATTTAGATCAGTTAACTTTGCTAACATGATCAATTTTTATTACTGCAATTTTATTATTATTATCTTTACCCGTATTAGCTGGTGCAATTACAATATTATTAACTGATCGAAATTTTAATACTTCATTTTTTGATCCAATTGGAGGAGGTGATCCAATTTTATATCAACATTTATTT
>IBIHM1170-22|Hedychridium cupritibiale|COI-5P|OP347239
TATATTATATTTTTTGTTTGGGATATGGTCGGGGGTTTTGGGGGCTTCCCTAAGAGTCATTATTCGTATAGAATTAGGGACGCCCTCATCATTTTTGAAAGATGACCAGATTTATAATAGAATTATTACAAGGCATGCTTTTGTTATAATTTTTTTTATAGTTATACCTTTTATAATTGGGGGCTTTGGGAATTGGTTAATTCCTTTGATATTAGGGGCCCCTGACATAGCCTATCCTCGAATAAATAACATAAGATTTTGATTATTGCCCCCTTCAATATTAATATTATTAATAAGGAGATTTTCTGGATCAGGGGTAGGAACAGGTTGAACAGTTTATCCTCCCTTGTCGTCATTAACAGGGCATCCTAGAATTAGGGTGGACCTAGCAATTTTTTCTTTACATATTGCAGGGGCATCATCAATTATGGGTGCGATTAATTTTATTTCTACAATTTTAAATATACATAATAAAAATTTAAAATTAGATCAATTAACTTTATTAACTTGATCAATTTTAATTACTGCAATTTTATTGCTTCTCTCTCTCCCGGTATTAGCAGGGGCTATTACAATGTTACTGACTGATCGAAATTTTAATACTTCATTTTTTGATCCTATTGGAGGTGGGGATCCAATTTTGTATCAGCATTTATTT
>IBIHM1176-22|Chrysis pyrophana|COI-5P|OP347213
AATATTATATTTTATATTTGGAATATGGTCAGGAATAGTAGGTACTGCAATAAGAATATTAATTCGAATAGAGTTAGGTTCACCTGGATCATTAATTAAAAATGATCAAATTTATAATGTATTAATTACAAGGCATGCTTTTATTATGATTTTTTTTATAGTTATACCATTTATGATTGGAGGGTTTGGGAATTGATTAATTCCATTAATGTTGGCATCTCCAGATATAGCTTATCCTCGAATAAATAATATAAGATTTTGATTATTACCTCCATCAATAATTTTAATGTTAAGAAGAAGAGTTGTAGGAATAGGAGTAGGAACTGGATGAACTGTGTATCCTCCACTATCATCAA---TTGGTCATGTAGGAATAAGGGTAGATTTATCAATTTTTTCATTGCATATTGCTGGAATTTCATCAATTATAGGAGCAATTAATTTTATTGTAACAATTTTGAATATATATTTAAAAAGATTAAAATTAGATCAATTAAGATTATTAGTATGATCGATTATAATTACTGCAATTTTATTATTATTATCATTACCTGTATTAGCTGGGGCTATTACAATATTATTAACTGATCGAAATATAAATACTTCGTTTTTTGATCCAGCAGGAGGAGGAGATCCAATTTTATATCAACATTTATTT
>IBIHM1177-22|Chrysura dichroa|COI-5P|OP347215
AATATTATATTTTATATTTGGAATATGATCAGGAATAGTAGGAACAAGATTAAGAATATTAATTCGAATAGAATTAGGGATTCCAGGATCATTTATTAATAATGATCAAATTTATAATGTTTTAATTACAAGACATGCATTTGTAATAATTTTTTTTATAGTAATACCATTTATAATTGGTGGATTTGGAAATTGATTAGTTCCATTAATATTAGGTTCACCAGATATAGCTTATCCTCGAATAAATAATATAAGATTTTGATTATTACCACCATCAATAATTTTAATATTATTTAGAAGAATTATTGGAAGAGGAGTTGGAACAGGATGAACTGTTTATCCTCCATTATCATCAT---TAGGGCATACAGGAATAAGAGTTGATTTATCAATTTTTTCTCTTCATATTGCTGGAATTTCATCAATTATAGGGGCAATTAATTTTATTGTAACAATTTTGAATATACATTTAAAAAGATTAAAAATAGATCAATTGTATTTATTAGTATGATCAATTATAATTACAGCAATTTTATTATTATTATCATTACCTGTATTAGCTGGAGCTATTACAATATTATTAACTGATCGAAATATTAATACATCTTTTTTTGATCCTGCTGGTGGAGGAGATCCAATTTTATATCAACATTTATTT
>IBIHM1180-22|Parnopes|COI-5P|OP347218
GATATTGTATTTTATTTTTGGAATATGAGCGGGGATAATTGGGACATCATTGAGAGTTTTAATTCGATTAGAATTAAGATCCCCTTCATCATTTATTAATAATGATCAAATTTATAATACAATTATTACTAGGCATGCATTTATTATAATTTTTTTTTTAGTTATACCTTTTATAATTGGGGGATTTGGAAATTGATTAGTACCTTTAATATTAGGTTCTCCTGACATGGCATACCCTCGAATAAATAATATAAGATTTTGACTTTTGCCTCCTTCATTATTAATATTATTATTAAGAAGAATTGTTGGAGGGGGGGTAGGGACAGGTTGAACAGTGTACCCTCCTTTATCATTATTAGTTGGTCATTCAAGAATAAGTGTAGATTTTGGAATTTTTTCTCTTCATATTGCAGGTGTATCATCTATTATAGGAGCAATTAATTTTATTTCAACAGTTGGAAATATTAAAAGTAAAAGATTAAAAACTGAACAATTAACTTTATTAGTATGATCAATTTTTATTACTGCAATTTTATTACTTTTGTCATTACCTGTTTTAGCAGGGGCAATTACTATATTATTGAGAGACCGAAATTTAAATACTTCGTTTTTTGACCCGGTTGGTGGAGGGGATCCAGTTTTGTATCAGCATTTATTT
>IBIHM1182-22|Hedychridium infans|COI-5P|OP347191
AATATTGTATTTTATTTTTGGTATATGATCAGGGGTTCTTGGAGCTTCATTTAGAATAATTATTCGAATAGAATTGGGGATTCCCTCATCTTTATTAAAAGATGATCAAATTTATAATAGAATTATTACTAGACATGCTTTTGTAATAATTTTTTTTATAGTTATACCATTTATAATTGGAGGATTTGGAAATTGGCTTATTCCATTAATATTAGGTGCTCCTGATATAGCTTTTCCACGAATAAATAATATAAGATTTTGATTATTACCTCCTTCTATTTTATTATTAATATTAAGAAGAATTGTTGGAGGGGGTGTTGGAACTGGATGGACTGTTTATCCTCCTCTTTCTTCATTGATAGGTCATCCTAGAATAAGAGTTGATTTAGCAATTTTTTCTTTACATATTGCTGGGGCTTCATCAATTATAGGTGCTATTAATTTTATTGCAACAATTTTGAATATGTATAATAAAAATTTAAATTTAGATCAGTTAACTTTGCTAACATGATCAATTTTTATTACTGCAATTTTATTATTATTATCTTTACCTGTGTTAGCTGGTGCAATTACAATATTATTAACTGATCGAAATTTTAATACTTCATTTTTTGATCCAATTGGAGGGGGTGATCCAATTTTATATCAACATTTATTT
>IBIHM1183-22|Hedychrum rutilans viridauratum|COI-5P|OP347247
TATATTGTATTTTTTGTTTGGGATGTGATCAGGAATTTTAGGAGCATCTTTGAGAATAATTATTCGTTTAGAGTTGGGAAGTTCAGGGTCATTAATTAAAGATGATCAATTTTATAATAGGATTATTACTATACATGCTTTTGTAATGATTTTTTTTATAGTCATACCTTTTATGATTGGTGGATTTGGAAATTGATTAATTCCTTTAATATTAGGTGCTCCTGATATAGCTTATCCTCGAATAAATAATATGAGATTTTGATTATTACCTCCTTCTATTTTATTTTTATTACTTAGAGGATTTGTGAGATCTGGATGTGGAACTGGATGAACTGTTTACCCTCCTTTATCCTCATTACTTGGTCACTCAGGGATGAGGGTTGATTTAGCAATTTTTTCTTTGCATATTGCTGGGGCTTCTTCAATTATAGGTGCTGTAAATTTTATTTCTACAATTATAAATATACGAAGGGTTTCACTAAAAATAGATCAGTTAACATTATTGATTTGATCAATTATAATTACTGCAATTTTATTATTATTATCTCTTCCTGTATTGGCTGGTGCAATTACTATATTACTGACTGATCGAAATTTTAATACTTCATTTTTTGATCCAATAGGAGGGGGTGATCCAATTCTTTATCAACATTTATTT
>IBIHM1185-22|Hedychridium jucundum|COI-5P|OP347262
TATATTATATTTTCTTTTTGGAATATGATCGGGTGTTTTAGGTGCTTCACTTAGAATAATTATTCGAATAGAATTAGGATCGCCTTCTTCATTAATTAAGGATGATCAGATTTATAATAGAATTATTACAAGTCATGCTTTTGTAATAATTTTTTTTATGGTTATACCTTTTATAATTGGGGGATTTGGGAATTGATTAATTCCTTTAATATTAGGGGCTCCTGATATAGCTTATCCTCGGATAAATAATATAAGATTTTGATTATTACCTCCCTCAATTTTGATATTATTATTAAGGAGAGTTGTGGGATCAGGGGTTGGAACAGGGTGAACAGTTTATCCCCCTCTTTCATCTCTTTTAGGTCATCCGAGAATAAGAGTTGATTTAGCAATTTTTTCATTACATATTGCTGGAGCTTCTTCAATTATAGGTGCAATTAATTTTATCTCAACAATTATAAATATACATAATAAAAATTTAAAATTAGATCAATTAACTTTATTAACATGGTCAGTATTAATTACAGCTATTTTATTATTATTGTCTCTCCCAGTTTTAGCTGGGGCCATTACTATATTATTAACTGATCGAAATTTTAATACTTCATTTTTTGATCCTATTGGAGGGGGGGATCCTATTTTGTATCAACATTTATTT
>IBIHM1187-22|Hedychridium ardens|COI-5P|OP347236
CATATTATATTTTTTTTTTGGGATGTGATCAGGGGTTTTAGGTGCTTCTCTTAGGGTCATTATTCGAATGGAATTGGGAATTCCCGGATCTTTATTAAAAGATGATCAAATTTATAATAGAATTATTACAAGTCATGCTTTTGTAATAATTTTTTTTATAGTTATACCTTTTATAATTGGTGGGTTTGGTAATTGGTTAATTCCGTTGATATTAGGAGCTCCTGACATGGCCTACCCTCGTATAAATAATATGAGATTTTGATTATTACCTCCTTCAATTTTAATATTATTAATAAGAAGGGTTGTGGGCTCAGGAGTGGGAACAGGATGGACAGTTTATCCCCCACTATCATCTATTTTAGGACATCCAAGAATAAGGGTAGATTTAGCAATTTTTTCTTTACATATTGCAGGTGCATCATCAATTATAGGGGCTATTAATTTTATTTCAACAATTTTAAATATACATAATAAAAATTTAAAATTAGATCAATTAACTTTATTAACATGATCTATTTTGATTACTGCAATTTTATTATTATTATCTCTTCCTGTCTTAGCTGGGGCTATTACAATATTATTAACAGATCGAAATTTTAATACTTCATTTTTTGATCCCATTGGGGGTGGTGATCCTATTTTGTATCAGCATTTATTT
>IBIHM1188-22|Holopyga similis|COI-5P|OP347178
AATATTATATTTTTTATTTGGTATATGAGCTGGAGTCTTAGGGGCTTCATTTAGGGTTATTATTCGATTAGAATTAGGTTTATCAGGGTCAATAATTAAAGATGATCAGATTTATAATAGATTAATTACAAGGCATGCTTTTATTATAATTTTTTTTATGGTTATACCTTTTATAATTGGTGGATTTGGCAATTGGTTGGTTCCTTTAATATTAGGTGTTCCTGATATAGCGTTCCCTCGAATAAATAATATAAGATTTTGATTATTACCTCCTTCTTTGATGTTATTATTAATAAGAGGATTTATGAGAGTAGGAACAGGGACAGGATGAACAGTTTATCCTCCTTTATCTTCAAATTTAGGTCATTTTGGAATTAGGGTTGATTTGTCAATTTTTTCTTTACATATTGCAGGTATTTCTTCAATTATAGGGGCTATTAATTTTATTTCAACAATTTTAAATATATATAATAAAAATATAAAATTAGATCAATTATCATTATTTGTTTGGGCTGTAGTTATTACAGCTGTTTTATTGTTATTGTCATTGCCAGTTTTAGCTGGTGCTATTACAATGTTATTAACTGATCGAAATTTTAACACTTCTTTTTTTGATCCTGTAGGGGGAGGTGATCCAATTTTATACCAGCATTTATTT
>IBIHM1189-22|Hedychridium scutellare|COI-5P|OP347175
AATATTATATTTTTTATTTGGTATATGATCTGGGGTTTTAGGGGCTTCTTTAAGAGTAATTATTCGTTTAGAATTAGGTTCCCCCTCTTCTTTATTAAAAGATGATCAATTATATAATAGAATTGTTACTAGGCATGCTTTTATTATAATTTTTTTTATGGTAATACCTTTTATAATTGGAGGATTTGGAAATTGATTAATTCCTTTAATATTAGGTGCACCAGATATAGCTTTTCCTCGAATAAATAATATAAGGTTTTGGTTATTACCCCCATCATTAATTTTATTATTAATAAGAGGTTTTGTGAGAGCTGGGGCTGGAACTGGTTGAACTGTTTATCCACCTTTATCTTCATTAATAGGTCATCCTGGAATTAGGGTTGATTTAGCAATTTTTTCTCTTCATATAGCAGGAGCTTCTTCAATTATAGGAGCAATTAATTTTATTGTTACAATTTTAAATATAATAAATGAAAATTTAAAATTTGATCAATTATCATTATTAATTTGATCAGTAATAATTACAGCAATTTTATTATTATTATCTTTACCTGTTTTAGCTGGAGCAATTACTATACTTCTTACTGATCGAAATTTTAATACCTCTTTTTTTGATCCGGTAGGAGGGGGGGATCCAATTTTATATCAACATTTATTT
>IBIHM1190-22|Hedychridium sevillanum|COI-5P|OP347223
GGTATTATATTTTTTGTTTGGAATGTGATCTGGTGTTTTAGGTGCTTCTCTAAGAATAATTATTCGATTAGAGTTAGGTTCTGCCCTTTCAATCATTAAAGATGATCAATTATATAATAGAATTATTACAAGACATGCTTTTATTATGATTTTTTTTATAGTAATACCTTTTATAATTGGTGGATTTGGGAATTGATTAATTCCTTTAATATTAGGGGCTCCTGATATAGCTTTTCCCCGAATGAATAATATAAGATTTTGATTATTACCTCCTTCAATTTTTTTGTTATTAATGAGAGGGTTTGTAGGGTCAGGGGTTGGAACAGGATGAACAGTTTATCCTCCGTTATCATCATTATTAGGACATCCTAGAATTAGGGTTGATTTGGGTATTTTTTCCCTTCATATAGCTGGGGCTTCATCAATTATGGGGGCAATTAATTTTATTGCTACAATTTTAAATATAAAAAATATTAATTTAAAGCTTGACCAATTAACTTTATTAATTTGATCAGTATTTATTACGGCAATTTTATTATTATTATCTTTACCAGTTTTAGCTGGGGCTATTACTATATTACTGACTGATCGAAATTTTAATACATCTTTCTTTGATCCTGTTGGAGGTGGGGATCCTATTTTGTATCAACATTTATTT
>IBIHM1191-22|Hedychridium buyssoni|COI-5P|OP347196
AATATTATATTTTATTTTTGGGATGTGATCAGGGGTTTTAGGGGCATCTTTTAGTATAATTATTCGTATAGAGTTGAGAATTCCAGGATCTTTATTAAAGGATGATCAAATTTATAATAGAATTGTTACAAGGCATGCTTTTGTAATAATTTTTTTTATAGTTATACCTTTTATAATTGGTGGTTTTGGGAATTGGTTAATTCCCCTAATATTGGGAGCTCCAGATATAGCGTATCCTCGAATAAATAATATGAGATTTTGGTTGCTTCCTCCTTCAATAGTTTTACTTTTAATAAGAAGAATAGCAGGGTCAGGTGTAGGGACGGGGTGGACTGTTTATCCGCCTCTTTCTTCTCTGGTCGGCCACCCCGGAATTAGAGTAGATTTAGCTATTTTTTCTTTACATATTGCAGGGGTCTCTTCAATTATAGGAGCTATTAATTTTATTTCTACAATTATAAATATACGTAATAAAAATTTAAAATTAGATCAGTTAACTTTATTTACATGATCAATTTTAATTACTGCAGTTTTATTATTATTATCACTACCAGTATTAGCAGGGGCTATTACTATGTTATTAACAGATCGAAATTTTAATACTTCATTTTTTGATCCTATTGGAGGAGGGGATCCAATTTTGTATCAACATTTATTT
>IBIHM1195-22|Hedychridium sp.|COI-5P|OP347204
AATATTGTACTTTTTATTTGGGATATGGTCAGGTGTGTTGGGAGCGTCATTAAGGGTAATTATTCGAATAGAATTAGGGACACCATCTTCATTATTGAAAGACGATCAAATTTATAATAGAATTGTTACAAGACATGCTTTTGTAATAATTTTTTTTATAGTAATGCCCTTTATAATTGGAGGTTTTGGAAATTGACTTATTCCTCTTATATTGGGAGCTCCTGACATGGCCTACCCTCGAATAAATAATATGAGATTTTGATTATTACCCCCCTCAATATTGTTATTATTAATAAGAAGAATGGTAAGATCGGGGGCAGGGACTGGTTGGACAGTGTATCCCCCTCTTTCATCTATTTTAGGTCACCCGGGATTAAGAGTTGATTTGGCAATTTTTTCTTTGCATATTGCGGGAGCTTCGTCAATTATAGGAGCAGTAAATTTTATTAGTACAATTATAAATATGCATAATAAAAATCTTAAATTAGAACAGTTAACTTTATTAACATGATCGGTTTTAATTACTGCAATCTTATTATTATTATCTTTGCCAGTTTTAGCTGGAGCTATTACAATATTATTGACAGATCGAAATTTTAATACTACTTTTTTTGATCCCGTGGGGGGTGGTGATCCAATTTTGTATCAACATTTATTT
>IBIHM1205-22|Hedychridium cf. valesiense|COI-5P|OP347275
AATATTATATTTTTTATTTGGTATATGATCTGGAGTTTTAGGGGCTTCTTTGAGTTTAATTATTCGTTTAGAATTAGGTTCACCCTCGTCTTTATTAAAGGATGATCAATTATATAATAGAATTGTAACTAGGCATGCTTTTGTAATAATTTTTTTTATAGTTATACCTTTTATAATTGGTGGTTTTGGAAATTGATTAATTCCATTAATATTAGGGGCTCCTGATATAGCTTTTCCTCGTATAAATAATATAAGATTTTGATTATTACCACCTTCATTAATTTTATTATTAATAAGAGGTTTTGTTAGATCTGGGGCTGGAACAGGATGAACTGTTTATCCTCCTTTATCTTCTTTAATAGGACATCCTGGAATTAGAGTTGATTTAGCAATTTTTTCTTTACACTTAGCTGGTGCTTCATCAATTATAGGAGCAATTAATTTTATTGTAACAATTTTAAATATAAAAAATAATAATTTAAAATTTGATCAATTATCTTTATTAATCTGATCTGTAATAATTACAGCAATTTTATTATTATTGTCTTTACCTGTTTTAGCTGGGGCTATTACAATATTGTTAACTGATCGAAATTTTAATACATCTTTTTTTGATCCCGTAGGAGGTGGGGATCCAATTTTATATCAACATTTATTT
>IBIHM1207-22|Hedychridium cupratum|COI-5P|OP347255
GATAAATAATATGAGATTTTGATTGCTCCCACCTTCAATTTTTTTATTATTGATAAGGGGTTTTGTGGGTTCGGGAGTAGGGACGGGGTGGACAGTTTATCCACCCCTCTCATCTTTATTAGGTCATCCAAGAATGAGGGTAGATTTAGGTATTTTTTCCCTTCACATAGCAGGGGCTTCATCAATTATAGGGGCTGTAAATTTTATTGCAACTATTTTAAATATAAAAAATGATAATTTGAAGTTTGATCAGTTGAGTTTATTAATTTGATCTGTTTTTATTACAGCTATTTTGTTATTGTTATCACTTCCAGTTTTAGCTGGGGCTATTACAATATTATTAACTGATCGAAATTTTAATACATCTTTTTTTGATCCTGTTGGAGGGGGGGATCCTATTTTATATCAACATTTGTTT
>IBIHM1214-22|Hedychridium sculpturatum group|COI-5P|OP347276
AATATTATATTTTTTATTTGGTATATGATCTGGAGTTTTAGGGGCTTCTTTGAGTTTAATTATTCGTTTAGAATTAGGTTCACCCTCGTCTTTATTAAAGGATGATCAATTATATAATAGAATTGTAACTAGGCATGCTTTTGTAATAATTTTTTTTATAGTTATACCTTTTATAATTGGTGGTTTTGGAAATTGATTAATTCCATTAATATTAGGGGCTCCTGATATAGCTTTTCCTCGTATAAATAATATAAGATTTTGATTATTACCACCTTCATTAATTTTATTATTAATAAGAGGTTTTGTTAGATCTGGGGCTGGAACAGGATGAACTGTTTATCCTCCTTTATCTTCTTTAATAGGACATCCTGGAATTAGAGTTGATTTAGCAATTTTTTCTTTACACTTAGCTGGTGCTTCATCAATTATAGGAGCAATTAATTTTATTGTAACAATTTTAAATATAAAAAATAATAATTTAAAATTTGATCAATTATCTTTATTAATCTGATCTGTAATAATTACAGCAATTTTATTATTATTGTCTTTACCTGTTTTAGCTGGGGCTATTACAATATTGTTAACTGATCGAAATTTTAATACATCTTTTTTTGATCCCGTAGGAGGTGGGGATCCAATTTTATATCAACATTTATTT
>IBIHM1251-22|Chrysura purpureifrons|COI-5P|OP347297
AATATTATATTTTATATTTGGAATATGATCAGGAATAGTGGGGACAAGGTTAAGAATATTAATTCGTATAGAATTGGGGATTCCTGGTTCATTTATTAAAAATGATCAAATTTATAATGTTTTAATTACAAGACATGCTTTTGTTATAATTTTTTTTATAGTTATACCGTTTATAATTGGGGGGTTTGGAAATTGATTAGTACCATTAATATTAGGATCCCCAGATATAGCATATCCTCGGATGAATAATATAAGATTTTGATTATTACCACCTTCAATAATTTTAATAATATTTAGAAGAATTATTGGAAGAGGAGTTGGAACAGGATGAACTGTGTATCCTCCATTATCATCTT---TAGGTCATGTAGGAATAAGAGTAGATTTATCAATTTTTTCTTTACATATTGCAGGGATTTCTTCTATTATAGGGGCAATTAATTTTATTGTAACAATTTTAAATATACATATAAAAAGATTAAAAATAGATCAATTGTATTTATTAGTATGATCTATTTTAATTACAGCAATTTTATTATTATTATCATTACCTGTGTTAGCAGGTGCAATTACTATATTATTAACTGATCGAAATATTAATACATCTTTTTTTGATCCTGCAGGTGGGGGTGACCCAATTTTATATCAACATTTGTTT
>IBIHM1252-22|Chrysura purpureifrons|COI-5P|OP347221
AATATTATATTTTATATTTGGAATATGATCAGGAATAGTGGGGACAAGGTTAAGAATATTAATTCGTATAGAATTGGGGATTCCTGGTTCATTTATTAAAAATGATCAAATTTATAATGTTTTAATTACAAGACATGCTTTTGTTATAATTTTTTTTATAGTTATACCGTTTATAATTGGGGGGTTTGGAAATTGATTAGTACCATTAATATTAGGATCCCCAGATATAGCATATCCTCGGATGAATAATATAAGATTTTGATTATTACCACCTTCAATAATTTTAATAATATTTAGAAGGATTATTGGAAGAGGAGTTGGAACAGGATGAACTGTGTATCCTCCATTATCATCTT---TAGGTCATGTAGGAATAAGAGTAGATTTATCAATTTTTTCTTTACATATTGCAGGGATTTCTTCTATTATAGGGGCAATTAATTTTATTGTAACAATTTTAAATATACATATAAAAAGATTAAAAATAGATCAATTGTATTTATTAGTATGATCTATTTTAATTACAGCAATTTTATTATTATTATCATTACCTGTGTTAGCAGGTGCAATTACTATATTATTAACTGATCGAAATATTAATACATCTTTTTTTGATCCTGCAGGTGGGGGTGACCCAATTTTATATCAACATTTGTTT
>IBIHM1058-22|Spintharina cuprata|COI-5P|OP347277
TATATTATATTTTATTTTTGGTATATGATCTGGTATAGTAGGAACGAGATTAAGAATGTTAATTCGAATGGAATTAGGAACATCAGGTTCATTAATTAAAAATGATCAAATTTATAATGTATTAATTACTAGACATGCTTTTGTAATAATTTTTTTTATAGTAATACCTTTTATAATTGGGGGATTTGGAAATTGGTTAGTTCCATTAATAATAACTGCTCCGGATATAGCTTATCCTCGAATAAATAATATAAGATTTTGATTATTACCTCCATCTTTAATTTTAATATTATATAGGAGAATTATTGGGGAAGGAGTTGGTACAGGTTGAACAGTTTATCCGCCTTTATCTTCATTAGTTGGTCATGCTGGAATTAGAGTTGATTTATCAATTTTTTCATTACATATTGCAGGTATTTCATCAATTATAGGGGCTATTAATTTTATTGTTACTATTATAAATATACGTGTTCTTAAAATAAAAATAGATCAAATATATTTATTAGTATGATCTATTTTAATTACAGCAATTTTATTATTATTGTCTTTACCTGTTTTAGCAGGTGCAATTACTATATTATTAACTGATCGAAATATTAATACATCATTTTTTGATCCTGCAGGGGGTGGTGATCCAATTTTATATCAACATTTATTT
>IBIHM1059-22|Trichrysis cyanea|COI-5P|OP347188
AATGTTATATATTATTTTTGGAATATGATCAGGAATATTGGGAACAGGATTAAGTATATTAATTCGAATAGAATTAGGAATTCCTGGATCTTTAATTAAGAATGATCAAGTGTATAATGTTTTAATTACAAGACATGCATTTGTTATAATTTTTTTTATAGTTATACCATTTATAATTGGAGGTTTTGGAAATTGATTAGTTCCATTAATATTAAGAGCTCCTGATATAGCTTATCCTCGAATAAATAATATAAGATTTTGGTTACTTCCACCATCTTTATTATTAATAATATTTAGAAGATTAGTAGGAGTAGGGGTTGGAACTGGATGAACAGTTTATCCTCCATTATCATCAA---TTGGTCATGTAGGAATAAGAGTAGATTTATCAATTTTTTCACTTCATATTGCGGGTGTTTCTTCAATTATAGGGGCAATTAATTTTATTACAACTATTGTTAATATACATATAAAAAGATTAAAAATAGATCAAGTATATTTATTAGTATGATCTATTTATATTACAGCAGTATTATTATTATTATCATTACCAGTATTAGCTGGAGCAATTACAATATTATTAACTGATCGAAATATTAATACATCATTTTTTGATCCAGCTGGAGGTGGAGATCCAATTTTATATCAACATTTATTT
>IBIHM1060-22|Pseudochrysis humbolti|COI-5P|OP347246
AATATTATATTTTATTTTTGGTTTATGATCTGGAATAATTGGGACGGGGCTAAGAATATTAATCCGATTAGAATTAGGATCAGCAGGCTCATTAATTGGAAATGATCAGATCTATAATGTATTAATTACTAGTCATGCATTTGTAATAATTTTTTTTATAGTAATACCGTTTATAATTGGTGGGTTTGGGAATTGGTTAGTTCCTATAATATTAGGGGTGCCAGATATAGCCTATCCGCGAATAAATAATATAAGATTTTGGTTATTACCGCCATCAATTACATTATTAATTTCAAGAAGAGTTGTAAGAGGGGGGGTAGGTACAGGATGAACTGTTTATCCCCCATTATCTAGATTGTTAGGCCATTCAGGAATAAGGGTAGATTTGGCTATTTTTTCATTACATATTGCTGGGGTTTCATCAATTATAGGTGCAATTAATTTTATTGTTACAATTTATAATATGCATATTAAAAGGTTAAAAATGAGGCAGTTATATTTGTTGGTATGATCAGTTATGATTACTGCAACTTTACTTTTGCTTTCATTGCCTGTATTAGCTGGTGCTATTACTATATTATTAACTGATCGAAATATTAATACATCTTTTTTTGATCCTGGTGGAGGGGGGGATCCAATTTTATATCAGCATTTATTT
>IBIHM1061-22|Pseudochrysis incrassata|COI-5P|OP347278
AATATTATATTTTATTTTTGGTTTATGGTCTGGTATAATTGGGACAGGGTTGAGAATGCTAATTCGATTAGAGTTAGGTTCAACAGGTTCATTAATTGGGAATGATCAGATTTATAATGTATTAATTACAAGGCATGCATTTGTAATAATTTTTTTTATAGTTATACCATTTATGATTGGAGGATTTGGGAATTGATTAATTCCAATAATGTTAGGGGTTCCAGATATAGCTTACCCACGAATAAATAATATAAGATTTTGATTATTACCTCCATCAATTATAATATTAATTTCAAGAAGAATTGTAGGAGGGGGGGTAGGAACAGGATGAACTGTTTATCCTCCTTTATCTAGGTTATTGGGCCATTCAGGAATAAGGGTAGATTTGGCAATTTTTTCATTACATATTGCTGGAGTTTCATCAATTATAGGGGCAATTAATTTTATTGTTACAATTTATAATATGCATATTAAAAGATTAAAAATAAGGCAATTATATTTATTAGTATGATCAGTTATGATTACTGCAATTTTACTGTTACTTTCATTGCCTGTATTAGCTGGGGCTATTACAATATTATTAACAGATCGAAATATTAATACATCTTTTTTTGACCCTAGAGGAGGTGGTGACCCTATTTTATATCAACATTTATTT
>IBIHM1063-22|Chrysis subsinuata|COI-5P|OP347214
AATATTATATTTTTTGTTTGGTTTATGATCAGGAATAATAGGAACAGGATTAAGAATAATAATTCGAATAGAATTAGGAATTCCTGGATCTTTAATTAAAAATGATCAAGTTTATAATGTTTTAATTACAAGACATGCATTTGTAATAATTTTTTTTATAGTTATACCATTTATAATTGGAGGTTTTGGAAATTGGTTAGTTCCTTTAATATTAGGTTCACCAGATATAGCATATCCACGAATAAATAATATAAGATTTTGATTATTACCTCCTTCAATAATTTTAATAATATTTAGAAGATTAGTAGGAAGAGGTGTTGGAACAGGGTGAACTGTTTATCCACCTTTATCATCAA---TTGGACATGTTGGAATAAGAGTTGATTTATCAATTTTTTCTTTACATATTGCAGGAATTTCATCAATTATAGGGGCAATTAATTTTATTGTAACAATTATAAATATACATATAAAAAGATTAAAAATAGATCAAGTATATTTATTAGTTTGATCAATTATAATTACAGCAATTTTATTATTATTATCATTACCAGTTTTAGCTGGAGCTATTACTATATTATTAACAGATCGAAATATTAATACATCATTTTTTGATCCAGCTGGAGGGGGAGATCCAATTTTATATCAACATTTATTT
>IBIHM1066-22|Chrysis pulchella|COI-5P|OP347198
AATATTATATTTTTTATTTGGATTATGGTCAGGAATAGTAGGAACTGGATTAAGAATATTAATTCGGTTAGAATTAGGAGTTTCTGGTTCATTAATTAAAAATGATCAAACTTATAATGTATTAATTACAAGTCATGCATTTGTAATAATTTTTTTTATAGTTATACCTTTTATAATTGGAGGATTTGGTAATTGATTAGTTCCATTAATATTAGGATCTCCAGATATAGCTTATCCTCGGATAAATAATATAAGATTTTGATTATTACCTCCTTCAATAATTTTAATGTTATTTAGAAGATTAGTTGGAGGAGGAGTAGGAACAGGATGAACAGTTTATCCTCCTCTATCATCTTTAATTGGACATAGAAGAATAAGGGTAGATTTATCTATTTTTTCTTTACATATTGCTGGTATTTCTTCAATTATAGGTGCAATTAATTTTATTGTTACAGTTTTCAATATACATTTAAAAAGATTAAAAATAGATCAAGTGTATCTATTAGTTTGGTCAGTTTTAATTACAGCAATTTTATTATTATTATCTTTACCTGTTTTAGCAGGAGCAATTACAATATTATTAACTGATCGAAATATTAATACGTCTTTTTTTGATCCAGCTGGAGGAGGAGATCCAATTTTATATCAACATTTATTT
>IBIHM1067-22|Chrysis grohmanni|COI-5P|OP347210
AATGTTGTATTTTTTATTTGGAATATGATCAGGAATAGTAGGAACAGGTATAAGAATAATAATTCGAATAGAATTAGGATCTACTGGATCATTAATTAAAAATGATCAAATTTATAATGTATTAATTACGAGTCATGCATTTGTAATAATTTTTTTTATAGTTATACCATTTATAATTGGAGGATTTGGAAATTGATTGGTTCCTTTAATATTAGCATCTCCTGATATAGCATATCCACGAATGAATAATATAAGATTTTGATTATTACCTCCTTCAATAATTTTAATAATAATAAGAGGGATTGTTGGAGGAGGAGTAGGGACAGGATGAACTGTTTATCCACCATTATCTTCAA---TAGGACATGTAGGAATGAGAGTTGATTTATCAATTTTTTCTTTACATTTGGCGGGAATTTCTTCAATTATGGGAGCTATTAATTTTATTGTAACAATTTTTAATATGCATTTAAAAAGATTAAAAATAGATCAATTAAGTTTATTAATTTGGTCAATTATAATTACAGCAGTTTTATTGTTATTATCATTACCAGTTTTGGCTGGAGCTATTACAATATTATTGACAGATCGTAATTTGAATACTTCATTTTTTGATCCAGCAGGGGGGGGTGATCCAATTTTATATCAACATTTATTT
>IBIHM1071-22|Chrysis cortii|COI-5P|OP347211
AATATTATATTTTTTATTTGGGATATGATCAGGAATAGTGGGTACAGCAATAAGAATAATTATTCGAATAGAATTAGGAACATCAGGTTCTTTAATTAAAAATGATCAAATTTATAATGTTTTAATTACTAGTCATGCTTTTGTGATAATTTTTTTTATAGTTATACCTTTTATAATTGGTGGGTTTGGAAATTGATTAATTCCATTGATGTTAAGTTCACCAGATATAGCATATCCACGAATAAATAATATAAGATTTTGATTATTACCCCCTTCTATAATTTTAATATTAAGGAGAGGGGTAGTTGGGGGTGGGGTAGGAACAGGTTGGACAGTTTATCCTCCATTATCTTCAA---TTGGGCATGTTGGAATTAGTGTAGATTTATCTATTTTTTCATTACATATTGCTGGAATTTCTTCAATTATAGGAGCTATTAATTTTATTGTTACTATTATAAATATACATATGTTAAGATTAAAAATAGATCAATTAAGATTATTAATTTGATCAATTTTAGTAACTGCAATTTTATTGTTGTTATCATTGCCAGTTTTAGCTGGGGCAATTACTATGTTATTGACTGATCGAAATTTAAATACTTCTTTTTTTGATCCTGCTGGAGGGGGAGACCCTGTATTATATCAACATTTATTT
>IBIHM1075-22|Chrysis ramburi|COI-5P|OP347263
AATATTATATTTTTTATTTGGAATATGATCCGGGATAGTGGGTACAGGGTTAAGAATAATTATTCGAATAGAATTAGGTACACCTGGGTCATTAATTAAAAATGATCAAATTTATAATGTTTTAATTACTAGACATGCATTTGTAATAATTTTTTTTATAGTTATACCATTTATAATTGGGGGATTTGGGAATTGATTAGTTCCTTTAATGTTAGGGTCTCCTGATATGGCTTATCCTCGAATAAATAATATAAGATTTTGATTATTGCCACCTTCAATAATTTTAATGATATTTAGGAGATTTGTAGGGAGAGGAGTAGGGACAGGGTGAACTGTTTATCCTCCATTATCTTCGT---TAGGGCATGTAGGAATAAGAGTTGATTTATCAATTTTTTCTTTACATATAGCAGGAATTTCATCAATTATAGGAGCGATTAATTTTATTGTAACAATTTTAAATATACATTTAAAAAGATTAAAAATAGATCAATTATATTTATTAGTTTGATCAATTATAATTACTGCAATTTTATTATTATTATCATTACCAGTCTTGGCGGGTGCTATTACTATATTATTAACAGATCGAAATATTAATACTTCATTTTTTGATCCAGCTGGGGGGGGTGATCCAGTGTTATATCAACATTTATTT
>IBIHM1077-22|Chrysis caeruliventris|COI-5P|OP347173
AATATTATATTTTTTATTTGGAATATGATCAGGAATAGTGGGGACAGGATTAAGAATAATAATTCGTATAGAATTAGGAATTCCTGGATCATTAATTAAAAATGATCAGATTTATAATGTTTTAATTACAAGACATGCTTTTGTAATAATTTTTTTTATAGTTATGCCATTTATAATTGGGGGATTTGGGAATTGATTGATTCCATTAATATTAGGATCACCGGACATAGCTTATCCTCGAATAAATAATATGAGATTTTGATTGTTACCACCATCAATAATTTTAATAATATTTAGGAGGTTAGTTGGGGGAGGTGTAGGTACTGGATGAACAGTTTATCCACCATTATCATCTT---TAGGGCATGTTGGACTAAGAGTTGATTTGTCTATTTTTTCTTTGCATATTGCTGGAATTTCATCTATTATAGGAGCAATTAATTTTATTGTAACAATTTTAAATATACATTTAATTGATTTAAAAATTGATCAATTATATTTATTAATTTGGTCAATTATAATTACAGCAATTTTATTATTATTGTCATTACCTGTATTAGCTGGTGCTATTACTATATTATTAACTGATCGAAATATTAATACATCATTTTTTGATCCAGCTGGAGGAGGCGACCCAATTTTATATCAACATTTATTT
>IBIHM1080-22|Chrysis comparata|COI-5P|OP347241
AATATTATACTTTTTGTTTGGGTTATGGTCTGGAATAGTAGGGACTAGATTGAGAATGTTAATTCGAATGGAATTAGGGATTTCAGGTTCATTTATTAGAAATGATCAAGTTTATAATGTTTTAATTACAAGACATGCTTTTGTAATAATTTTTTTTATAGTTATACCTTTTATGATTGGAGGATTTGGAAATTGATTAGTTCCTTTGATATTAGGGTCTCCAGATATAGCTTATCCTCGAATGAATAATATAAGATTTTGATTATTACCACCATCAATAATATTAATAATATTTAGAAGATTAATTGGAGGGGGGGTTGGAACAGGATGAACTGTTTATCCTCCTTTATCTTCTT---TAGGTCAAGTTGGTATAAGGGTTGATTTATCAATTTTTTCATTACATATTGCAGGAGTCTCATCAATTATAGGAGCTATTAATTTTATTGTAACTATTTTGAATATACAAATTAAAGGATTACAGACTAATCAAATGTATTTATTAGTATGATCAATTTTAATTACAGCAATTTTGTTATTATTATCTTTACCAGTTTTAGCGGGAGCTATTACTATGTTATTAACAGATCGAAATTTAAATACATCATTTTTTGATCCAGCTGGGGGAGGGGATCCTGTTCTTTATCAACATTTATTT
>IBIHM1082-22|Chrysis monticola|COI-5P|OP347289
GATATTATATTTTTTATTTGGAATATGATCAGGAATAGTGGGTACAAGATTAAGTATAATAATTCGAATAGAATTGGGTATTCCGGGATCTTTAATTAAAAATGATCAAATTTATAATGTTTTAATTACAAGACATGCATTTGTGATAATTTTTTTTATAGTTATACCTTTTATAATTGGTGGTTTTGGAAATTGATTAGTTCCATTAATATTAGGTTCACCTGATATAGCTTATCCACGAATAAATAATATAAGATTTTGATTGTTACCTCCATCAATAATTTTAATAATATTTAGGAGATTAGTAGGTGTGGGAGTCGGTACTGGATGAACAGTATATCCTCCATTATCAGTTT---TAGGACAAGTGGGGATAAGTGTTGATTTATCAATTTTTTCTTTACATATTGCTGGGATTTCATCAATTATAGGTGCAATTAATTTTATTGTGACAATTTATAATATACACTTAAAAAGATTAAAAATAGATCAGGTATATTTACTGGTTTGGTCTATTTTGATTACGGCTATTCTTTTATTACTGTCATTGCCAGTTTTAGCAGGAGCTATTACAATATTGTTAACAGATCGAAATATTAATACTTCATTTTTTGATCCTAGAGGAGGTGGTGATCCAATTTTATATCAACATTTATTT
>IBIHM1085-22|Chrysis sculpturata|COI-5P|OP347310
AATATTATATTTTTTATTTGGAATATGGTCTGGAATAGTGGGAACAGCACTAAGAATAATAATTCGAATAGAATTAGGGATTCCTGGATCATTAATTAAAAATGATCAAATTTATAATGTTTTAATTACAAGGCATGCGTTTGTAATAATTTTTTTTATAGTTATACCGTTTATAATTGGAGGGTTTGGAAATTGGTTGGTTCCATTAATATTAATGTCTCCTGATATAGCATACCCTCGGATGAATAATATAAGATTTTGATTATTACCTCCTTCAATAATTTTAATAATTTTTAGAAGATTGGTTGGTGGAGGAGTTGGTACAGGTTGAACTGTATATCCTCCGCTCTCATCATTGGTTGGACATACGGGAATAAGAGTAGATTTATCAATTTTTTCTTTACATATTGCGGGGATTTCTTCTATTATAGGAGCAATTAATTTTATTGTAACAATTTTAAATATACATTTAAAAAGATTAAAATTAGATCAAATTTATTTATTAGTTTGATCTATTTTTATTACTGCTATTTTATTATTATTATCATTACCAGTTTTAGCTGGTGCAATTACTATATTATTGACAGATCGAAATTTGAATACTTCATTTTTTGATCCTGCAGGAGGGGGTGATCCAATTTTATATCAACATTTATTT
>IBIHM1088-22|Chrysis consanguinea|COI-5P|OP347212
AATATTATATTTTATTTTTGGATTATGATCAGGAATAATTGGAACAGGATTAAGAATTTTAATTCGAATAGAATTGAGAGTTCCTGGATCTTTTATTAAAAATGATCAAATTTATAATGTTTTAATTACTAGTCATGCTTTTGTAATAATTTTTTTTATAGTAATACCTTTTATAATTGGAGGTTTTGGAAATTGATTAATTCCTTTAATATTAGGAGTTCCAGATATAGCTTATCCTCGAATAAATAATATGAGATTTTGATTATTACCACCTTCAATAATTTTAATAGTTTTTAGTTCATTAATTGGAAGGGGGGTAGGTACAGGATGAACGGTTTATCCTCCATTATCAACTA---TTGGACATGTAGGAATAAGAGTTGATTTATCAATTTTTTCATTACATTTAGCAGGGATTTCTTCAATTATAGGAGCTATTAATTTTATTGTTACTATTGTAAATATACATTTAAGAGGATTAAAATATGATCAATTATATTTATTAGTTTGATCTATTTTAATTACAGCTATTTTATTATTATTATCTTTACCAGTTTTAGCTGGTGCTATTACAATGTTATTAACTGATCGAAATATTAATACATCATTTTTTGATCCAGCAGGAGGAGGTGATCCAATTTTGTATCAACATTTATTT
>IBIHM1090-22|Chrysis cf. rutilans|COI-5P|OP347268
AATATTGTATTTTTTATTTGGGATATGATCAGGAATAGTAGGAACAGGATTAAGAATAATTATTCGAATAGAATTAGGAATTCCAGGATCATTAATTAAAAATGATCAGATTTATAATGTTGTAATTACTAGTCATGCATTTATTATAATTTTTTTTATAGTTATACCTTTTATGATTGGAGGATTTGGGAATTGATTAGTTCCATTAATGTTAGGGGCACCAGATATAGCTTATCCTCGAATAAACAATATAAGATTTTGATTATTACCTCCTTCAATAATTTTAATAATTTTTAGAAGAGTAGTAGGAAGAGGGGTAGGAACTGGATGAACAGTTTATCCTCCGTTATCATCAA---TTGGGCATGAGGGGATAAGAGTAGATTTATCAATTTTTTCGTTACATATTGCTGGAATTTCATCAATTATAGGAGCAATTAATTTTATTGTGACAATTTTAAATATACATTTAAAAAGATTAAAATTAGATCAATTATATTTATTAGTATGATCAATTTTAATTACTGCAATTTTATTATTATTATCACTTCCTGTTTTGGCAGGTGCAATTACTATATTATTAACTGATCGAAATATTAATACATCATTTTTTGATCCAGCTGGTGGAGGAGATCCAATTTTATATCAACATTTATTT
>IBIHM1096-22|Chrysura purpureifrons|COI-5P|OP347257
AATATTATATTTTATATTTGGAATATGATCAGGAATAGTGGGGACAAGGTTAAGAATATTAATTCGTATAGAATTGGGGATTCCTGGTTCATTTATTAAAAATGATCAAATTTATAATGTTTTAATTACAAGACATGCTTTTGTTATAATTTTTTTTATAGTTATACCGTTTATAATTGGGGGATTTGGAAATTGATTAGTACCATTAATATTAGGATCCCCAGATATAGCATATCCTCGGATGAATAATATAAGATTTTGATTATTACCACCTTCAATAATTTTAATAATATTTAGAAGGATTATTGGAAGAGGAGTTGGAACAGGATGAACTGTGTATCCCCCATTATCATCTT---TAGGTCATGTAGGAATAAGAGTAGATTTATCAATTTTTTCTTTACATATTGCAGGGATTTCATCTATTATAGGGGCAATTAATTTTATTGTAACAATTTTAAATATACATATAAAAAGATTAAAAATAGATCAATTGTATTTATTAGTATGATCTATTTTAATTACAGCAATTTTATTATTATTATCATTACCTGTGTTAGCAGGTGCAATTACTATATTATTAACTGATCGAAATATTAATACATCTTTTTTTGATCCTGCAGGTGGGGGTGACCCAATTTTATATCAACATTTGTTT
>IBIHM1097-22|Chrysura dichroa|COI-5P|OP347273
AATATTATATTTTATATTTGGAATATGATCAGGAATAGTAGGAACAAGATTAAGAATATTAATTCGAATAGAATTAGGGATTCCAGGATCATTTATTAATAATGATCAAATTTATAATGTTTTAATTACAAGACATGCATTTGTAATAATTTTTTTTATAGTAATACCATTTATAATTGGTGGATTTGGAAATTGATTAGTTCCATTAATATTAGGTTCACCAGATATAGCTTACCCTCGAATAAATAATATAAGATTTTGATTATTACCACCATCAATAATTTTAATATTATTTAGAAGAATTATTGGAAGAGGAGTTGGAACAGGATGAACTGTTTATCCTCCATTATCATCAT---TAGGGCATACAGGAATAAGAGTTGATTTATCAATTTTTTCTCTTCATATTGCTGGAATTTCATCAATTATAGGGGCAATTAATTTTATTGTAACAATTTTGAATATACATTTAAAAAGATTAAAAATAGATCAATTGTATTTATTAGTATGATCAATTATAATTACAGCAATTTTATTATTATTATCATTACCTGTATTAGCTGGAGCTATTACAATATTATTAACTGATCGAAATATTAATACATCTTTTTTTGATCCTGCTGGTGGAGGAGATCCAATTTTATATCAACATTTATTT
>IBIHM1098-22|Chrysura radians|COI-5P|OP347225
AATATTATATTTTATGTTTGGGATATGATCAGGAATAGTGGGAACAAGATTAAGAATATTAATTCGAATAGAATTGGGAATTCCAGGATCATTTATTAAGAATGATCAGATTTATAATGTATTAATCACTAGACATGCATTTGTAATAATTTTTTTTATAGTTATACCATTTATAATTGGTGGATTTGGAAATTGATTAGTTCCATTAATATTAGGATCTCCAGATATAGCTTATCCACGAATAAATAATATAAGATTTTGATTATTACCTCCATCAATATTATTAATAATATTTAGAAGAATTAATGGGAGAGGAGTAGGGACAGGATGAACAGTTTATCCTCCATTATCATCAA---TAGGACATGTAGGAATAAGAGTAGATTTATCAATTTTTTCTTTACATATTGCTGGAATTTCATCAATTATGGGAGCAATCAATTTTATTGTAACAATTTTAAATATACATATAAAGAGATTAAAAATAGATCAATTATATTTATTAATTTGATCAGTAATAATTACAGCAATTTTATTATTATTATCATTACCTGTATTAGCTGGTGCAATTACAATATTATTAACTGATCGAAATATAAATACATCATTTTTTGATCCTGCAGGAGGGGGGGATCCAATTTTATATCAACATTTATTT
>IBIHM1101-22|Chrysura sulcata|COI-5P|OP347249
TATATTATATTTCATATTTGGTATGTGGTCAGGAATAGTAGGAACAAGATTAAGAATATTAATTCGAATGGAATTAGGAGTTCCTGGATCATTTATTAAAAATGATCAAATTTATAATGTTTTAATTACAAGTCATGCATTTGTAATAATTTTTTTTATAGTTATACCATTTATAATTGGAGGATTTGGAAATTGGTTGGTTCCTTTAATATTAGGATCTCCTGATATAGCTTATCCTCGAATAAATAATATAAGATTTTGATTATTGCCTCCATCTATAATGTTAATAATATTTAGAAGAATTATTGGAGGAGGGGTTGGGACAGGATGAACTGTTTATCCTCCTTTATCATCTA---TAGGTCATATAGGAATAAGAGTTGACTTATCAATTTTTTCTTTACATATTGCTGGAATTTCTTCAATTATAGGAGCAATTAATTTTATTGTAACAATTTTAAATATACATATAAAAGTATTAAAGATAGATCAATTATATTTATTAGTGTGATCAATTTTAATTACAGCAATTTTATTATTGTTATCTTTACCTGTGTTAGCAGGGGCTATTACTATGTTATTAACTGATCGAAATATTAATACATCATTTTTTGATCCTGCGGGTGGGGGAGATCCAATTTTGTATCAGCATTTATTT
>IBIHM1102-22|Chrysura varicornis|COI-5P|OP347192
TATATTATATTTTATATTTGGTATATGGTCAGGGATGGTAGGAACAAGATTGAGAATACTAATTCGAATAGAATTAGGGATTCCTGGTTCATTTATTAAAAATGATCAAATTTATAATGTTTTAATTACAAGTCATGCATTTGTAATAATTTTTTTTATAGTTATACCCTTTATAATTGGGGGATTTGGAAATTGATTAGTTCCATTAATGTTAGGGTCTCCTGATATGGCTTATCCTCGAATGAATAATATAAGATTTTGATTATTACCTCCATCTATAATATTAATAATATTTAGAAGAATTATTGGAGGAGGAGTTGGAACAGGATGAACTGTGTATCCTCCACTTTCATCTT---TAGGACATATAGGAATAAGAGTTGATTTATCAATTTTTTCTTTACATATTGCTGGAATTTCTTCAATTATAGGGGCAATTAATTTTATTGTAACAATTTTAAATATACACATAAAAGTATTAAAGATAGATCAATTATATTTATTAGTATGATCAATTTTAATTACAGCAGTTTTGTTATTATTATCTTTACCTGTATTAGCAGGAGCAATTACTATGTTATTAACTGATCGTAATATTAATACATCATTTTTTGATCCTGCAGGTGGAGGGGATCCTATTTTGTATCAACATTTGTTT
>IBIHM1103-22|Chrysidea disclusa pumilionis|COI-5P|OP347205
AATATTATATTTTATTTTTGGAATATGGTCAGGAATAGTAGGAACAGGATTAAGAATAATAATTCGAATAGAATTAGGAACTTCAGGGTCATTAATTAAAAATGATCAAATTTATAATGTATTAATTACAAGGCATGCTTTTGTGATAATTTTTTTTATAGTTATACCATTTATAATTGGGGGATTTGGAAATTGATTAGTTCCATTAATATTAGGTTCTCCAGATATAGCATATCCACGAATAAATAATATAAGATTTTGATTATTACCACCATCAATAATTTTAATAATTTATAGAAGATTAGTAGGAACAGGAGTTGGAACAGGTTGAACAGTATATCCTCCATTGTCAACAA---TAGGACATATAGGATTAAGAGTAGACTTGTCGATTTTTTCATTACATATTGCAGGAATTTCTTCAATTATAGGGGCAATTAATTTTATTACAACAATTTTAAATATGCATATAAAAAGATTAAAGATAGATCAAGTATATTTATTAGTATGATCAGTTTTAATTACTGCAATTTTATTATTATTATCATTACCTGTTTTAGCTGGTGCAATTACAATATTATTAACTGATCGTAATTTAAATACTTCATTTTTTGATCCTGCTGGAGGAGGAGATCCAATTTTATATCAACATTTATTT
>IBIHM1105-22|Philoctetes abeillei|COI-5P|OP347179
GATGCTTTATTTTATTTTTGGTATATGATCTGGTGTTTTAGGTGCTTCGTTTAGTATAATTATTCGTTTGGAATTAGGGACTCCTGGTTCTTTAATTAATGATGATCAAATTTATAATAGATTAATTACTAGACATGCGTTTGTTATAATTTTTTTTATAGTTATACCTTTTATAATTGGAGGTTTTGGGAATTGATTAATTCCTTTAATATTAGGTGTTCCGGATATAGCTTATCCTCGAATAAATAATATAAGATTTTGATTGCTTCCTCCTTCATTAGTATTATTGATTATAAGAGGATTTTTAGGAGGGGGAACAGGAACTGGTTGGACAGTTTATCCTCCTTTATCTTCTTTGGTTGGTCATCCAAGAATTAGAGTTGATTTATCTATTTTTTCTTTACATATTGCAGGGATTTCTTCTATTATAGGTGCTGTTAATTTTATTTCAACTATTTTAAATATATACAATAAAAATTTAAATTTAGAACAACTTCCTTTATTAGTTTGATCTGTTTTTATTACTGCTATTTTATTATTGTTATCTTTACCCGTTTTAGCTGGAGCAATTACAATATTATTAACAGATCGTAATTTTAATACTTCTTTTTTTGATCCTATTGGGGGAGGAGATCCTATTTTATATCAACATTTGTTT
>IBIHM1106-22|Holopyga calida|COI-5P|OP347202
AATATTGTATTTTTTATTTGGAATATGGTCGGGGGTCTTAGGTTCTTCATTTAGGGTGATTATTCGATTAGAGTTGGGGACAGCCGGATCTCTTCTCAAGGATGATCAAATTTATAATAGGTTAATTACAAGGCATGCTCTTGTAATGATTTTTTTTATAGTTATACCTTTTATAATTGGTGGTTTTGGAAATTGGTTAATTCCTTTAATATTAGGAGTTCCTGATATAGCTTTTCCTCGGATAAATAATATAAGATTTTGATTGTTGCCTCCTTCTATATTATTATTATTAATAAGGGGGTTTATGAGAGTGGGGACTGGGACGGGTTGAACTGTTTATCCACCTTTATCTTCTAATTTGGGGCATTTTGGTGTAAGAGTTGATTTATCAATTTTTTCATTACATATTGCCGGGATTTCTTCTATTATAGGTGCAATTAATTTTATTTCAACAATTTTAAATATATATAATAAAAATTTAAAATTAGATCAAATTTCATTATTTGTTTGGTCAGTTTTAATTACAGCTGTTTTATTATTATTATCTTTACCTGTTTTAGCTGGGGCTATTACTATATTATTAACTGATCGAAATTTTAATACTTCGTTTTTTGATCCTGTAGGTGGTGGTGATCCTATTTTATATCAACATTTGTTT
>IBIHM1107-22|Holopyga fervida|COI-5P|OP347208
TATATTATATTTTTTATTTGGTATGTGATCGGGAGTATTAGGAGCTTCATTTAGAATTATTATTCGTTTAGAGTTAGGATCTTCAGGTTCATTAATTAAAGATGATCAGATTTATAATAGATTAATTACAAGTCATGCTTTTGTTATAATTTTTTTTATAGTTATGCCTTTTATAATTGGTGGATTTGGTAATTGATTAGTTCCTTTAATATTAGGTGTTCCGGATATAGCTTTTCCTCGAATGAATAATATAAGATTTTGATTATTACCTCCATCTTTGTTTATATTGTTAATGAGTGGATTTATGAGAGTAGGTACAGGGACGGGATGAACAGTTTATCCTCCTTTATCTTCAAATTTAGGTCATTCTGGTGTGAGAGTGGATTTATCAATTTTTTCTTTACATATTGCTGGAATTTCTTCAATTATAGGAGCAGTTAATTTTATTTCGACAGTGTTAAATATATATAATAAAAATATAAAATTAGATCAAGTTTCATTATTTATTTGATCAGTATTAATTACTGCAGTTTTATTATTATTATCTTTACCTGTATTAGCTGGTGCTATTACTATATTATTAGTTGATCGAAATTTTAATACTTCTTTTTTTGATCCTGTAGGTGGGGGTGATCCAATTTTGTATCAACATTTATTT
>IBIHM1115-22|Holopyga jurinei|COI-5P|OP347233
CATATTGTATTTTTTATTTGGTATATGATCAGGAGTATTAGGATCTTCTTTTAGAGTTATTATTCGTTTAGAGTTAGGGATATGCGGATCGATAATTAAAGATGATCAGATTTATAATAGATTAATTACTAGTCATGCTTTTGTAATAATTTTTTTTATAGTAATACCTTTTATAATTGGTGGTTTTGGAAATTGATTAGTTCCTTTAATATTAGGGGTACCTGATATGGCTTTTCCTCGAATAAATAATATAAGATTTTGATTATTACCTCCCTCATTATTTTTATTAATTATGAGGGGGTTTATGGGTAGAGGTTCAGGAACCGGATGAACTGTCTATCCCCCATTATCTTTAAGGATGAGTCATTCAGGTGTGAGAGTAGATTTATCTATTTTTTCTCTTCATATTGCAGGGATTTCATCAATTATAGGGGCTGTTAATTTTATTTCTACTGTTTTAAATATATATAATAAAAATATTACAATAGATCAGATTGCTTTATTTGTTTGATCGGTAATAATCACTGCTATTTTATTGCTTTTATCATTACCAGTATTAGCAGGAGCTATTACTATATTATTAGCTGATCGTAATTTTAATACTTCATTTTTTGATCCTGTGGGAGGGGGTGATCCTATTTTATATCAACATTTATTT
>IBIHM1117-22|Hedychridium mediocrum|COI-5P|OP347279
AATATTATATTTTTTATTTGGAATATGATCTGGGGTTTTAGGTGCTTCTTTAAGGATAATTATTCGTTTAGAACTTGGATCTCCTTCATCTTTATTAAAAGATGATCAATTGTATAACAGAGTTGTAACTAGACATGCTTTTGTAATAATTTTTTTTATAGTTATACCTTTTATAATTGGTGGTTTTGGAAATTGATTAATTCCATTAATATTGGGGGCTCCTGATATGGCTTTTCCTCGGATAAATAATATAAGATTTTGATTATTACCCCCCTCATTAATTTTATTATTGATAAGAGGTTTTGTAAGGTCTGGGGCTGGGACAGGTTGAACTGTTTACCCACCTTTATCTTCTTTAATAGGTCATCCTGGAATTAGGGTTGATTTAGCAATTTTTTCTCTTCATTTGGCTGGTGCTTCATCAATTATAGGAGCGATTAATTTTATTGTAACAATTTTAAATATAAAAAATGATAGTTTAAAATTTGATCAATTATCTTTGTTAATTTGATCTGTAATAATTACAGCAATTTTATTATTATTATCTTTACCTGTTTTAGCTGGGGCTATTACAATATTATTAACTGATCGAAATTTTAATACATCTTTTTTTGATCCTGTAGGTGGGGGTGATCCAATTTTATATCAACATTTATTT
>IBIHM1120-22|Hedychrum rutilans viridauratum|COI-5P|OP347220
TATATTGTATTTTTTGTTTGGGATGTGATCAGGAATTTTAGGAGCATCTTTGAGAATAATTATTCGTTTAGAGTTGGGAAGTTCAGGGTCATTAATTAAAGATGATCAATTTTATAATAGGATTATTACTATACATGCTTTTGTAATGATTTTCTTTATAGTCATACCTTTTATGATTGGTGGATTTGGAAATTGATTAATTCCTTTAATATTAGGTGCTCCTGATATAGCTTATCCTCGAATAAATAATATGAGATTTTGATTATTACCTCCTTCTATTTTATTTTTATTACTTAGAGGATTTGTGAGATCTGGATGTGGAACTGGATGAACTGTTTACCCTCCTTTATCCTCATTACTTGGTCACTCAGGGATGAGGGTTGATTTAGCAATTTTTTCTTTGCATATTGCTGGGGCTTCTTCAATTATAGGTGCTGTAAATTTTATTTCTACAATTATAAATATACGAAGGGTTTCACTAAAAATAGATCAGTTAACATTATTGATTTGATCAATTATAATTACTGCAATTTTATTATTATTATCTCTTCCTGTATTGGCTGGTGCAATTACTATATTACTGACTGATCGAAATTTTAATACTTCATTTTTTGATCCAATAGGAGGGGGTGATCCAATTCTTTATCAACATTTATTT
>IBIHM1121-22|Hedychrum rutilans viridauratum|COI-5P|OP347294
TATATTATATTTTTTGTTTGGGATGTGATCAGGAATTTTAGGAGCATCTTTAAGAATAATTATTCGTTTAGAGTTGGGGAGTTCAGGGTCATTAATTAAAGATGATCAATTTTATAATAGAATTATTACTATACATGCTTTTGTAATGATTTTTTTTATAGTTATACCTTTTATGATTGGTGGATTTGGGAATTGATTAATTCCTTTAATATTAGGTGCTCCTGACATGGCCTATCCTCGAATAAATAATATAAGATTTTGATTATTACCTCCTTCTATTTTATTTTTATTACTTAGAGGATTTGTGAGATCTGGGTGTGGGACTGGGTGAACTGTTTACCCTCCTTTATCTTCATTACTTGGTCATTCAGGAATGAGAGTTGATTTAGCAATTTTTTCTTTACATATTGCTGGGGTCTCTTCAATTATAGGTGCTGTAAATTTTATTTCTACAATTATAAATATACGAAGGGTGTCATTAAAAATAGATCAGTTGACATTGTTGATTTGGTCAATTATAATTACTGCTATTTTATTATTATTATCTTTACCTGTATTGGCTGGTGCAATTACTATGTTATTGACTGATCGTAATTTTAATACTTCATTTTTTGATCCAATAGGAGGGGGAGATCCAATTCTTTATCAACATTTATTT
>IBIHM1131-22|Chrysis monticola|COI-5P|OP347304
GATATTATATTTTTTATTTGGAATATGATCAGGAATAGTGGGTACAAGATTAAGTATAATAATTCGAATAGAATTGGGTATTCCGGGATCTTTAATTAAAAATGATCAAATTTATAATGTTTTAATTACAAGACATGCATTTGTGATAATTTTTTTTATAGTTATACCTTTTATAATTGGTGGTTTTGGAAATTGATTAGTTCCATTAATATTAGGTTCACCTGATATAGCTTATCCACGAATAAATAATATAAGATTTTGATTGTTACCTCCATCAATAATTTTAATAATATTTAGGAGATTAGTAGGTGTGGGAGTCGGTACTGGATGAACAGTATATCCTCCATTATCAGTTT---TAGGACAAGTGGGGATAAGAGTTGATTTATCAATTTTTTCTTTACATATTGCTGGGATTTCATCAATTATAGGTGCAATTAATTTTATTGTGACAATTTATAATATACACTTAAAAAGATTAAAAATAGATCAGGTATATTTACTGGTTTGGTCTATTTTGATTACGGCTATTCTTTTATTACTGTCATTGCCAGTTTTAGCAGGAGCTATTACAATATTGTTAACAGATCGAAATATTAATACTTCATTTTTTGATCCTAGAGGAGGTGGTGATCCAATTTTATATCAACATTTATTT
>IBIHM1132-22|Chrysis castillana|COI-5P|OP347274
AATATTATATTTTTTATTTGGAATATGATCTGGAATAGTAGGAACAGGTTTAAGAATAATAATTCGAATAGAATTAGGAATTCCTGGGTCATTAATTCAAGATGATCAAATTTATAATGTTTTAATTACAAGACATGCATTTGTAATAATTTTTTTTATAGTTATACCTTTTATAATTGGAGGATTTGGAAATTGATTAGTTCCATTAATATTAGGTGCTCCAGATATAGCTTATCCTCGTTTAAATAATATAAGATTTTGATTATTACCTCCTTCAATAATTTTAATAATTTTTAGAAGATTAATTGGAAGAGGAGTAGGAACAGGGTGAACTGTTTATCCACCTTTGTCATCAT---TAGGACATGTAGGGATGAGAGTAGATTTGTCAATTTTTTCATTACATATTGCAGGAATTTCATCGATTATAGGGGCTATTAATTTTATTGTAACAATTTTAAATATACGATTAAAAAGATTAAAAATAGATCAAATGTATTTATTAGTTTGATCAGTTATAATTACAGCAATTTTATTATTATTATCATTACCAGTATTAGCTGGTGCAATTACAATATTATTAACAGATCGAAATATTAATACATCATTTTTTGATCCAGCTGGGGGAGGAGATCCAATTTTGTATCAACATTTATTT
>IBIHM1134-22|Chrysis cerastes|COI-5P|OP347293
TATATTATATTTTTTATTTGGAATATGATCAGGAATATTAGGAACAGCAATAAGAATATTAATTCGTATAGAGTTGGGAATTTCAGGAGGATATATTTGTAATGATCAAATTTATAATGTAATAATTACAAGGCATGCTTTTATTATAATTTTTTTTATAGTTATACCTTTTATAATTGGGGGTTTTGGGAATTGATTAGTTCCATTAATATTAGGAGTTCCAGATATAGCTTATCCTCGAATAAATAATATAAGATTTTGATTATTACCACCATCAATAATTTTAATAATTTATAGAAGAGTAATTAGAATTGGTGTTGGAACAGGATGAACATTATATCCACCATTATCAACTA---TAGGACAAATAGGAATAAGAGTGGATTTATCAATTTTTTCATTACATATTGCAGGAATTTCATCAATTATAGGGGCTATTAATTTTATTGTAACAGTAATAAATATACATTTAAAGAGAATAAAATTGGATCAATTATATTTATTGGTATGGTCTATTATAATTACAGCAATTTTATTATTATTATCTTTACCAGTATTAGCTGGTGCAATTACTATATTATTAACTGATCGAAATATTAATACTTCTTTTTTTGATCCCGCTGGAGGTGGGGATCCTATTTTATATCAACATTTATTT
>IBIHM1136-22|Chrysis hydropica|COI-5P|OP347243
AATATTATATTTTTTATTTGGGATATGATCAGGAATAGTAGGAACAGGATTAAGAATAATAATTCGAATAGAATTAGGAATTCCAGGATCTTTAATTAAAAATGATCAAATTTATAATGTTTTAATTACAAGACATGCTTTTGTAATAATTTTTTTTATGGTTATACCATTTATGATTGGAGGATTTGGAAATTGATTAGTTCCTTTAATATTAGGATCTCCTGATATAGCATATCCTCGAATAAATAATATAAGATTTTGATTGTTGCCTCCTTCAATAATTTTAATAATATTTAGAAGATTAATTGGAAGAGGAGTAGGTACAGGGTGAACAGTATATCCTCCTTTATCATCAA---TAGGTCATGTAGGAATAAGTGTTGATTTATCAATTTTTTCTTTACATATTGCTGGAATTTCTTCTATTATAGGAGCAATTAATTTTATTGTTACAATTTTAAATATACATTTAAAAATATTAAAGATAAACCAATTATATTTATTAATTTGATCAATTATAATTACTGCAATTTTATTATTATTATCTTTACCAGTTTTAGCTGGGGCAATTACAATATTGTTAACTGATCGAAATATTAATACTTCATTTTTTGATCCTGCTGGGGGAGGTGATCCAATTTTATATCAACATTTATTT
>IBIHM1137-22|Chrysis mysticalis|COI-5P|OP347271
AATATTATATTTTTTTTTTGGTATATGATCGGGAATAGTTGGAACAGCATTAAGTATATTTATTCGGATAGAATTGGGAATTCCAGGGAGATTTATTAAGAATGATCAAGTTTATAATGTGTTGATTACAAGACATGCTTTTGTAATAATTTTTTTTATAGTTATACCATTTATAATTGGTGGGTTTGGAAATTGATTAGTTCCTTTAATATTAGGATCTCCTGATATAGCATATCCTCGTTTAAATAATATAAGATTTTGATTGTTACCTCCATCATTAACATTATTAATATTTAGAAGATTTATTGGTAGAGGTGTAGGAACAGGGTGAACAATTTATCCACCATTATCATTATTAATTGGTCATAGAAGAATAAGAGTGGATTTATCAATTTTTTCATTACATTTAGCAGGAATTTCATCAATTATAGGGGCAATTAATTTTATTGTAACAATTTATAATATACATTTAAAGGGATTAAAAATAGATCAATTATATTTATTAATTTGATCTATTTTAATTACAGCAATTTTATTATTATTATCATTACCAGTTTTAGCAGGAGCTATTACTATATTATTAACAGATCGAAATTTAAATACTTCATTTTTTGATCCAGCAGGGGGAGGGGATCCAATTTTATATCAACATTTATTT
>IBIHM1139-22|Chrysis scutellaris marteni|COI-5P|OP347269
AATATTATATTTTTTATTTGGAATATGATCAGGAATAGTAGGAACAAGATTAAGAATAATTATTCGAATGGAATTGGGAATTCCAGGGTCTTTACTTAAAAATGATCAAATTTATAATGTATTAATTACTAGTCATGCATTTGTAATAATTTTCTTTATGGTGATACCATTTATAATTGGAGGGTTTGGTAATTGACTTGTTCCATTAATATTATGTTCTCCAGATATAGCTTATCCACGAATAAATAATATGAGGTTTTGATTATTACCCCCTTCAATAATTTTAATGATATTTAGAAGATTAGTTGGGGGGGGTGTAGGAACTGGTTGAACAGTTTACCCCCCATTATCAGCTT---TAGGACAAGTTGGAATAAGAGTTGATTTATCAATTTTTTCTTTACATATTGCGGGAGTTTCATCTATTATAGGGGCAATTAATTTTATTGTCACAATTATAAATATACATTTAAAAAGATTAAAAATAGAACAAATTTATTTATTAATTTGATCGATTATAATTACTGCTATTTTATTATTATTATCATTACCTGTATTAGCAGGAGCAATTACAATATTATTAACAGATCGAAATTTAAATACTTCATTTTTTGATCCTAGTGGAGGGGGGGACCCAATTTTATATCAACATTTATTT
>IBIHM1141-22|Chrysis splendidula|COI-5P|OP347180
AATATTATATTTTTTATTTGGAATATGATCAGGAATAATTGGAACAGGTTTAAGAATAATTATTCGAATGGAATTAGGGATTCCTGGTTCATTAATTAAAAATGATCAAATTTATAATGTATTAATTACAAGGCATGCTTTTATTATGATTTTTTTTATAGTTATACCTTTTATAATTGGAGGATTTGGTAATTGATTAGTTCCATTAATATTAGGGGCTCCTGATATAGCTTATCCACGAATGAATAATATAAGGTTTTGATTATTACCACCTTCAATAATTTTAATAATTTATAGAAGAATTGTTGGGAGAGGGGTTGGAACAGGATGAACTGTTTATCCACCATTATCATCAA---TTGGTCATGTAGGAATTAGAGTAGATTTATCAATTTTTTCATTACATATTGCAGGAATTTCATCAATTATGGGGGCAATTAATTTTATTGTTACAATTTTTAATATAAAATTAAAGAGATTAAAATTAGATCAATTGTATCTGTTAATTTGGTCAATTTTAATTACCGCAGTGCTATTATTGCTTTCATTACCAGTTTTAGCTGGAGCAATTACTATATTATTAACAGATCGAAATATTAATACATCATTTTTTGATCCTTCAGGAGGTGGTGATCCAATTTTATATCAACATTTATTT
>IBIHM1145-22|Chrysis merceti|COI-5P|OP347260
AATATTATATTTTATGTTTGGAATATGATCAGGAATAGTGGGAACAGCTATAAGAATAATAATTCGAATAGAATTGGGTATTCCAGGTTCATTAATTAAAAATGATCAAATTTATAATGTGTTAATTACAAGACATGCTTTTGTAATAATTTTTTTTATAGTAATACCATTTATAATTGGGGGATTTGGAAATTGATTAGTTCCTTTAATATTAAGATCTCCTGATATAGCTTATCCACGAATAAATAATATAAGATTTTGATTATTACCTCCATCAATAATTTTAATGATAATAAGGAGAGTAGTAGGAAGAGGAGTAGGAACAGGGTGGACAGTGTATCCACCATTATCATCAA---TAGGACATGTAGGAATAAGTGTTGATTTATCAATTTTTTCATTGCATATTGCAGGAATTTCTTCAATTATAGGAGCAATTAATTTTATTGTTACAATTTTAAATATGCATTTAAAAAGAATAAAAATAGATCAATTAAGATTATTAATTTGATCAATTATAATTACAGCAATTTTATTATTACTTTCATTACCGGTATTAGCTGGAGCTATTACAATATTATTAACTGATCGAAATATTAATACTTCATTTTTTGATCCTGCAGGAGGAGGTGATCCAATTTTATATCAACATTTATTT
>IBIHM1151-22|Philoctetes punctulatus|COI-5P|OP347238
AATGCTTTATTTTATTTTTGGTATATGAGCAGGTGTTTTAGGGGCTTCTTTTAGAGTAATTATTCGATTAGAATTAGGGACCCCCGGTTCACTAATTCAGGACGATCAAATTTATAATAGATTAATTACAAGTCATGCTTTTGTAATAATTTTTTTTATAGTTATGCCTTTTATAATTGGTGGGTTTGGTAATTGGTTAATTCCATTAATATTAGGAGTTCCGGATATGGCCTATCCTCGAATAAATAATATGAGATTTTGATTATTACCCCCTTCATTATTATTACTTATTATAAGAGGATTTTTAGGCGGGGGTACAGGAACTGGTTGAACTGTCTATCCCCCCCTATCTTCATTAATAGGTCATCCTAGTGTAAGTGTGGATTTGTCTATTTTTTCTTTGCATATTGCAGGTATCTCTTCTATTATAGGGGCTGTAAATTTTATTTCTACAATTTTAAACATGTATAATAAAAATTTGAATTTAGAGCAGTTACCTTTATTAGTTTGGTCGGTTTTTATTACTGCAATTTTGTTGTTATTATCTTTACCAGTTTTAGCTGGGGCTATTACTATATTGTTAACTGATCGAAATTTTAATACTTCATTTTTTGATCCCGTAGGGGGGGGTGATCCAATTTTGTATCAACATTTATTT
>IBIHM1152-22|Pseudomalus auratus|COI-5P|OP347251
AATACTTTATTTTATTTTTGGAATATGATCTGGAGTGTTAGGAGCTTCATTTAGAGTAATTATTCGATTAGAATTAGGGACTCCTGGTTCATTAATTAGAGATGATCAAATTTATAATAGTTTAATTACTAGTCATGCTTTTGTAATAATTTTTTTTATAGTTATACCATTTATAATTGGGGGATTTGGGAATTGATTAATTCCTTTAATATTAGGTGTTCCTGATATAGCTTATCCTCGAATAAATAATATAAGATTTTGATTATTACCTCCTTCATTAATGTTATTAATTTTAAGAGGGTTTTTAGGAAGAGGAACAGGAACAGGATGAACAGTGTATCCTCCTTTATCTTCATTAATAGGACATCCTGGAGTAAGGGTAGATTTATCAATTTTTTCTCTTCATATTGCTGGAATTTCTTCAATTATAGGTGCTGTAAATTTTATTTCAACAATTTTAAATATATATAATAAAAATTTAAATTTAGAACAATTACCTTTATTAGTCTGATCAGTATTTATTACTGCAATTTTATTATTATTATCTTTACCTGTTTTAGCTGGTGCAATTACTATATTATTAACTGATCGAAATTTTAATACTTCTTTTTTTGATCCAATTGGAGGGGGAGATCCTCTTTTATATCAACATTTATTT
>IBIHM1155-22|Holopyga calida|COI-5P|OP347227
AATATTGTATTTTTTATTTGGAATATGGTCGGGGGTCTTAGGTTCTTCATTTAGGGTGATTATTCGATTAGAGTTGGGGACAGCCGGATCTCTTCTCAAGGATGATCAAATTTATAATAGGTTAATTACAAGGCATGCTCTTGTAATGATTTTTTTTATAGTTATACCTTTTATAATTGGTGGTTTTGGAAATTGGTTAATTCCTTTAATATTAGGAGTTCCTGATATAGCTTTTCCTCGGATAAATAATATAAGATTTTGACTGTTGCCTCCTTCTATATTATTATTATTAATAAGGGGGTTTATGAGAGTGGGGACTGGGACG
>IBIHM1156-22|Holopyga|COI-5P|OP347186
TATATTGTATTTTTTATTTGGTATATGAGCTGGTGTTTTAGGGGCTTCATTTAGAGTTATTATTCGGTTAGAGTTAGGTTCATCGGGATCATTAATTAAAGATGATCAAGTTTATAATAGATTAATTACAAGACATGCTTTTATTATAATTTTTTTTATAGTTATACCTTTTATAATTGGAGGATTTGGAAATTGATTAGTTCCTTTGATGTTAGGTGTGCCTGATATGGCGTTTCCTCGAATGAATAATATAAGATTTTGGCTTTTGCCTCCTTCTTTATTTTTATTATTAATAAGAGGATTTATAAGTGTAGGTACAGGGACAGGATGGACAGTTTATCCTCCTTTATCTTCAAATTTAGGTCATTTTGGTATTAGAGTAGATTTATCAATTTTTTCTTTACATATTGCTGGGATTTCTTCAATTATAGGAGCAATTAATTTTATTTCAACAATTTTAAATATGTATAATAAAAATATAAAATTAGATCAGCTTGCGTTATTTGTTTGGGCTGTTGTTATTACTGCTGTTTTGTTATTGTTGTCATTGCCAGTTTTAGCAGGGGCTATTACAATATTATTAACTGATCGTAATTTTAATACGTCTTTTTTTGATCCTGTTGGTGGTGGAGATCCAATTTTGTATCAGCATTTATTT
>IBIHM1157-22|Holopyga jurinei|COI-5P|OP347235
AATAAATAATATAAGATTTTGATTATTACCTCCCTCATTATTTTTATTAATTATGAGGGGGTTTATGGGTAGAGGTTCAGGAACCGGATGAACTGTCTATCCCCCATTATCTTTAAGGATGAGTCATTCAGGTGTGAGAGTAGATTTATCTATTTTTTCTCTTCATATTGCAGGGATTTCATCAATTATAGGGGCTGTCAATTTTATTTCTACTGTTTTAAATATATATAATAAAAATATTACAATAGATCAGATTGCTTTATTTGTTTGATCGGTAATAATCACTGCTATTTTATTGCTTTTATCATTACCAGTATTAGCAGGAGCTATTACTATATTATTAGCTGATCGTAATTTTAATACTTCATTTTTTGATCCTGTGGGAGGGGGTGATCCTATTTTATATCAACATTTATTT
>IBIHM1166-22|Hedychridium sevillanum|COI-5P|OP347242
GGTATTATATTTTTTGTTTGGAATGTGATCTGGTGTTTTAGGGGCTTCCTTAAGAATAATTATTCGGTTAGAGTTGGGTTCTGCCCTTTCAATCATTAAAGATGATCAATTATATAATAGAATTATTACAAGACATGCTTTTATTATGATTTTTTTTATAGTTATACCTTTTATAATTGGTGGGTTTGGGAATTGATTAATTCCTTTAATATTAGGAGCACCTGATATAGCTTTTCCTCGAATGAATAATATAAGATTTTGATTGTTACCTCCTTCAATTTTTTTGTTATTAATGAGAGGATTTGTAGGGTCAGGAGTTGGAACAGGATGAACAGTTTATCCCCCGTTATCTTCATTATTAGGGCATCCTAGAATTAGGGTTGATTTGGGTATTTTTTCCCTTCATATAGCTGGGGCTTCATCAATTATGGGGGCAATTAATTTTATTGCTACAATTTTAAATATAAAAAATATTAATTTAAAGCTTGACCAATTAACTTTATTAATTTGATCAGTATTTATTACGGCAATTTTATTATTATTATCTTTACCGGTTTTAGCTGGGGCTATTACAATATTATTGACTGACCGAAATTTTAATACATCTTTCTTTGATCCTGTCGGAGGTGGGGATCCTATTTTGTATCAACATTTATTT
>IBIHM1167-22|Hedychridium vachali|COI-5P|OP347280
TATATTATATTTTTTTTTTGGTATATGATCTGGGGTTTTAGGGGCATCTTTAAGGGTTATTATTCGAATAGAATTAGGGTCAACTTCATCATTATTAAAAGATGATCAAATTTATAATAGAATTATTACTAGACATGCTTTTGTAATGATTTTTTTTATAGTCATACCATTTATAATTGGTGGATTTGGAAATTGATTAATTCCATTAATATTGGGAGCACCTGATATAGCCTATCCTCGAATAAATAATATAAGATTTTGATTACTTCCCCCATCAATATTATTATTATTAAGAAGAAGAATTGTTGGAGGAGGTGTAGGAACTGGGTGAACTGTTTATCCTCCTCTTTCTTCATTAATTGGTCATTCTAGAATAAGAGTAGATTTAGCAATTTTTTCTTTACATATTGCAGGAGCTTCATCAATTATAGGAGCAATTAATTTTATTGCAACAATTTTAAATATACATAATAAAAATTTAAAATTAGATCAATTAACTCTATTAACGTGATCAGTTATAATTACTGCTATTTTATTACTTTTATCTTTACCGGTTTTAGCTGGGGCAATTACAATATTATTAACAGATCGAAATTTTAATACATCTTTTTTTGATCCAATTGGAGGAGGTGATCCAATTTTATATCAACATTTATTT
>IBIHM1168-22|Hedychridium sevillanum|COI-5P|OP347259
GGTATTATATTTTTTGTTTGGAATGTGATCTGGTGTTTTAGGGGCTTCCTTAAGAATAATTATTCGGTTAGAGTTGGGTTCTGCCCTTTCAATCATTAAAGATGATCAATTATATAATAGAATTATTACAAGACATGCTTTTATTATGATTTTTTTTATAGTCATACCTTTTATAATTGGTGGGTTTGGGAATTGATTAATTCCTTTAATATTAGGAGCACCTGATATGGCTTTTCCTCGAATGAATAATATAAGATTTTGATTGTTACCTCCTTCAATTTTTTTGTTATTAATGAGAGGATTTGTAGGGTCAGGAGTTGGAACAGGATGAACAGTTTATCCCCCGTTATCTTCATTATTAGGGCATCCTAGAATTAGGGTTGATTTGGGTATTTTTTCCCTTCATATAGCTGGGGCTTCATCAATTATGGGGGCAATTAATTTTATTGCTACAATTTTAAATATAAAAAATATTAATTTAAAGCTTGACCAATTAACTTTATTAATTTGATCAGTATTTATTACGGCAATTTTATTATTATTATCTTTACCGGTTTTAGCTGGGGCTATTACAATATTATTGACTGACCGAAATTTTAATACATCTTTCTTTGATCCTGTCGGAGGTGGGGATCCTATTTTGTATCAACATTTATTT
>IBIHM1171-22|Hedychrum rutilans viridauratum|COI-5P|OP347174
TATATTGTATTTTTTGTTTGGGATGTGATCAGGAATTTTAGGAGCATCTTTGAGAATAATTATTCGTTTAGAGTTGGGAAGTTCAGGGTCATTAATTAAAGATGATCAATTTTATAATAGGATTATTACTATACATGCTTTTGTAATGATTTTTTTTATAGTCATACCTTTTATGATTGGTGGATTTGGAAATTGATTAATTCCTTTAATATTAGGTGCTCCTGATATAGCTTATCCTCGAATAAATAATATGAGATTTTGATTATTACCTCCTTCTATTTTATTTTTATTACTTAGAGGATTTGTGAGATCTGGATGTGGAACTGGATGAACTGTTTACCCTCCTTTATCCTCATTACTTGGTCACTCAGGGATGAGGGTTGATTTAGCAATTTTTTCTTTGCATATTGCTGGGGCTTCTTCAATTATAGGTGCTGTAAATTTTATTTCTACAATTATAAATATACGAAGGGTTTCACTAAAAATAGATCAGTTAACATTATTGATTTGATCAATTATAATTACTGCAATTTTATTATTATTATCTCTTCCTGTATTGGCTGGTGCAATTACTATATTACTGACTGATCGAAATTTTAATACTTCATTTTTTGATCCAATAGGAGGGGGTGATCCAATTCTTTATCAACATTTATTT
>IBIHM1172-22|Hedychrum nobile|COI-5P|OP347168
TATATTATATTTTTTATTTGGAATATGATCAGGAGTTTTAGGTTCTTCATTAAGAATAATTATTCGATTAGAGTTGGGATTTTCAGGTTCATTAATTAAAGATGATCAATTTTATAATAGGGTAATTACAATACATGCATTTGTGATAATTTTTTTTATAGTTATACCTTTTATGATTGGTGGATTTGGAAATTGATTAATTCCTTTAATATTAGGTGCTCCTGATATAGCTTATCCTCGAATAAATAATATAAGGTTTTGATTATTACCCCCATCAATTTTATTTTTATTATTGAGTGGTTTTGTTAGATCGGGTTGCGGGACTGGGTGGACTGTGTATCCTCCTCTCTCTTCATTATTAGGTCATTCAGGAATTAGGGTTGATTTAGCAATTTTTTCTTTGCATATTGCTGGGGTCTCATCAATTATAGGGGCAGTAAATTTTATTTCTACTATTATAAATATACGTAGATTTTCATTAAAGATAGATCAATTAACTTTATTAACATGGTCAATTATTATTACTGCAATTTTATTATTACTATCTCTTCCAGTTTTAGCTGGTGCAATTACTATATTATTAACTGATCGAAATTTTAATACTTCATTTTTTGATCCCATGGGAGGTGGGGACCCAATTCTTTATCAACATTTATTT
>IBIHM1175-22|Chrysis insperata|COI-5P|OP347258
AATATTATATTTTATTTTTGGAATATGATCAGGAATAGTAGGGACAGGGTTGAGGATAATTATTCGAATAGAGTTAGGGATTCCAGGTTCTTTAATTAAAAATGATCAAATTTATAATGTGGTAATTACAAGTCATGCTTTTATTATAATTTTTTTTATAGTAATACCATTTATAATCGGGGGTTTTGGAAATTGATTAGTTCCTTTAATGCTAGGAGCTCCGGATATAGCATATCCACGAATAAATAATATAAGATTTTGATTATTGCCACCATCAATAATTTTAATAATTTATAGAAGGGTAGTAGGAAGAGGAGTAGGAACAGGATGAACTGTATATCCTCCATTATCTTCTA---TAGGGCATGCAGGAATTAGAGTAGATTTATCAATTTTTTCATTACATATTGCTGGAATATCTTCAATTATAGGAGCTATTAATTTTATTGTAACAATTATAAATATACAATTAAAGAGATTAAAAATAGATCAGGTATATTTATTGGTGTGATCAATTTTAATCACTGCAATTTTGTTGTTATTATCACTTCCGGTCTTAGCAGGGGCAATTACAATACTATTAACGGATCGAAATATTAATACTTCTTTTTTTGATCCTGCTGGGGGGGGTGATCCAATTTTATATCAACATTTATTT
>IBIHM1178-22|Chrysura refulgens|COI-5P|OP347303
AATATTATATTTTATATTTGGAATATGATCGGGGATAGTGGGGACAAGATTAAGAATATTAATTCGAATAGAATTGGGGATTTCAGGGTCATTTATTAAAAATGATCAAATTTATAATGTTTTAATTACAAGACATGCATTTGTAATAATTTTTTTTATAGTTATACCATTTATGATTGGTGGGTTTGGGAATTGGTTAGTTCCATTAATATTGGGTTCTCCTGATATGGCATATCCTCGAATAAATAATATAAGGTTTTGATTATTACCACCATCAATAATTTTAATAATATTTAGAAGAATTATTGGTAGAGGGGTAGGAACAGGTTGAACTGTTTATCCTCCATTATCATCTT---TAGGTCATATAGGAATAAGAGTTGATTTATCAATTTTTTCTTTACATATTGCTGGAATTTCTTCGATTATGGGTGCTATTAATTTTATTGTTACAATTTTAAATATACGTATAAAGAGATTAAAAATAGATCAATTATATTTATTAGTTTGATCAATTATAATTACAGCAATTTTATTATTATTATCTTTACCAGTATTAGCTGGTGCTATCACTATATTATTAACTGATCGAAATATTAATACTTCTTTTTTTGATCCTGCAGGGGGAGGAGATCCAATTTTATATCAACATTTATTT
>IBIHM1184-22|Chrysis sexdentata|COI-5P|OP347217
TATATTATATTTTTTGTTTGGGATATGATCAGGGATAGTAGGGACAGCAATAAGAATAATAATTCGAATGGAATTAGGAATTCCAGGATCTTTAATTAAGAATGATCAAATTTATAATGTATTAGTTACAAGACATGCATTTGTAATAATTTTTTTTATGGTGATACCATTTATAATTGGGGGTTTTGGAAATTGATTAGTTCCATTAATATTAGGATCTCCAGATATAGCATATCCACGAATAAATAATATGAGATTTTGATTATTACCCCCATCAATTGCAATGATATTAATAAGGAGAATAATCGGTGGGGGGGTTGGAACTGGGTGAACAGTATATCCACCATTATCTTCATTAATAGGACATAGAGGAATTAGAGTAGATTTAGCAATTTTTTCATTACATATTGCAGGTGTGTCATCAATTATAGGAGCTATTAATTTTATAGTAACAGTTATAAATATAAGAATAAAAAGATTAAAAATGGATCAAATTTATTTATTAGTTTGATCAATTTTTATTACTGCTATTTTATTATTATTATCTTTGCCAGTATTAGCAGGAGCAATTACAATATTATTAACTGATCGAAATATAAATACATCATTTTTTGATCCTGCAGGAGGAGGAGATCCAATTTTATATCAACATTTATTT
>IBIHM1186-22|Hedychridium jucundum|COI-5P|OP347232
TATATTATATTTTCTTTTTGGAATATGATCGGGTGTTTTAGGTGCTTCTCTTAGAATAATTATTCGGATAGAATTAGGATCGCCTTCTTCATTAATTAAGGATGATCAGATTTATAATAGAATTATTACAAGTCATGCTTTTGTAATAATTTTTTTTATGGTTATACCTTTTATAATTGGGGGATTTGGGAATTGATTAATTCCTTTAATATTAGGGGCTCCTGATATAGCTTATCCTCGAATAAATAATATAAGATTTTGATTATTACCTCCCTCAATTTTGATATTATTATTAAGGAGAGTTGTGGGATCAGGGGTTGGAACAGGGTGAACAGTTTATCCCCCTCTTTCATCTCTTTTAGGTCATCCGAGAATAAGAGTTGATTTAGCAATTTTTTCATTACATATTGCTGGAGCTTCTTCAATTATAGGTGCAATTAATTTTATCTCAACAATTATAAATATACATAATAAAAATTTAAAATTAGATCAATTAACTTTATTAACATGGTCAGTATTAATTACAGCTATTTTATTATTATTGTCTCTCCCAGTTTTAGCTGGGGCCATTACTATATTATTAACTGATCGAAATTTTAATACTTCATTTTTTGATCCTATTGGAGGGGGGGATCCTATTTTGTATCAACATTTATTT
>IBIHM1192-22|Hedychridium reticulatum|COI-5P|OP347203
TATATTATATTTTTTATTTGGGATATGATCTGGAGTTTTAGGTGCTTCTTTAAGAATAATTATTCGAATAGAATTAGGTTCCCCAGGTTCAATATTAAAAGATGATCAAATTTACAATAGGATTGTTACAAGCCATGCTTTTGTAATAATTTTTTTTATAGTTATACCTTTTATAATTGGGGGATTTGGAAATTGGTTAATTCCCTTAATATTAGGTGCTCCTGATATGGCCTATCCTCGAATAAATAATATAAGGTTTTGATTGTTACCCCCCTCTATACTTCTTTTATTATCAAGAAGAATTGTGGGATCAGGAGTAGGGACGGGGTGGACTGTTTACCCCCCTTTATCTTCTTTAATAGGTCATCCGAGAATAAGGGTAGATTTAGCAATTTTTTCTTTACATATTGCGGGGGCCTCATCAATTATGGGGGCAATTAATTTTATTGCTACAATTTTAAATATGTACAATAAAAATTTAAAATTAGATCAATTAACTTTATTAACATGATCAATTTTAATTACTGCAATTTTATTATTACTATCTCTCCCCGTTTTAGCAGGAGCGATTACAATATTATTAACAGATCGAAATTTTAATACATCTTTTTTTGATCCAATTGGTGGGGGTGATCCAATTCTTTACCAACACTTATTT
>IBIHM1193-22|Hedychridium reticulatum|COI-5P|OP347282
TATATTATATTTTTTATTTGGGATATGATCTGGAGTTTTAGGTGCTTCTTTAAGAATAATTATTCGGATAGAATTAGGTTCTCCAGGTTCAATATTAAAAGATGATCAAATTTACAATAGGATTGTTACAAGCCATGCTTTTGTAATAATTTTTTTTATAGTTATACCTTTTATAATTGGGGGATTTGGAAATTGGTTAATTCCCTTAATATTAGGTGCTCCTGATATGGCCTATCCTCGAATAAATAATATAAGGTTTTGATTGTTACCCCCCTCAATACTTCTTTTATTATCAAGAAGAATTGTAGGATCAGGAGTAGGGACGGGGTGGACTGTCTACCCCCCTTTATCTTCTTTAATAGGTCATCCGAGAATAAGGGTAGATTTAGCAATTTTTTCTTTACATATTGCGGGGGCCTCATCAATTATGGGGGCAATTAATTTTATTGCTACAATTTTAAATATGTACAATAAAAATTTAAAATTAGATCAATTAACTTTATTAACATGATCAATTTTAATTACTGCAATTTTATTATTATTATCTCTTCCCGTTTTAGCAGGAGCGATTACAATATTATTAACAGATCGAAATTTTAATACATCTTTTTTTGATCCAATTGGTGGGGGTGATCCGATTCTTTACCAACATTTATTT
>IBIHM1194-22|Hedychridium reticulatum|COI-5P|OP347301
TATATTATATTTTTTATTTGGGATATGATCTGGAGTTTTAGGTGCTTCTTTAAGAATAATTATTCGGATAGAATTAGGTTCTCCAGGTTCAATATTAAAAGATGATCAAATTTATAATAGGATTGTTACAAGCCATGCTTTTGTAATAATTTTTTTTATAGTTATACCTTTTATAATTGGGGGATTTGGAAATTGGTTAATTCCCTTAATATTAGGTGCTCCTGATATGGCCTATCCTCGAATAAATAATATAAGGTTTTGATTGTTACCCCCCTCAATACTTCTTTTATTATCAAGAAGAATTGTAGGATCAGGAGTAGGGACGGGGTGGACTGTCTATCCTCCTTTATCTTCTTTAATAGGTCATCCGAGAATAAGGGTAGATTTAGCAATTTTTTCTTTACATATTGCGGGGGCCTCATCAATTATGGGGGCAATTAATTTTATTGCTACAATTTTAAATATGTACAATAAAAATTTAAAATTAGATCAATTAACTTTATTAACATGATCAATTTTAATTACTGCAATTTTATTATTATTATCTCTTCCCGTTTTAGCAGGAGCGATTACAATATTATTGACAGATCGAAATTTTAATACATCTTTTTTTGATCCAATTGGTGGGGGTGATCCGATTCTTTACCAACATTTATTT
>IBIHM1196-22|Hedychridium sp.|COI-5P|OP347307
AATATTGTACTTTTTATTTGGGATATGGTCAGGTGTGTTGGGAGCGTCATTAAGGGTAATTATTCGAATAGAATTAGGGACACCATCTTCATTATTGAAAGACGATCAAATTTATAATAGAATTGTTACAAGACATGCTTTTGTAATAATTTTTTTTATAGTAATGCCCTTTATAATTGGAGGTTTTGGAAATTGACTTATTCCTCTTATATTGGGAGCTCCTGACATGGCCTACCCTCGAATAAATAATATGAGATTTTGATTATTACCCCCCTCAATATTGTTATTATTAATAAGAAGAATGGCAAGATCGGGGGCAGGGACTGGTTGGACAGTGTACCCCCCTCTTTCATCTATTTTAGGTCACCCGGGATTAAGAGTTGATTTGGCAATTTTTTCTTTGCATATTGCGGGAGCTTCGTCAATTATAGGAGCAGTAAATTTTATTAGTACAATTATAAATATGCATAATAAAAATCTTAAATTAGAACAGTTAACTTTATTAACATGATCGGTTTTAATTACTGCAATCTTATTATTATTATCTTTGCCAGTTTTAGCTGGAGCTATTACAATATTATTGACAGATCGAAATTTTAATACTACTTTTTTTGATCCCGTGGGGGGTGGTGATCCAATTTTGTATCAACATTTATTT
>IBIHM1197-22|Hedychridium sp.|COI-5P|OP347169
AATATTGTACTTTTTATTTGGGATATGGTCAGGTGTGTTGGGAGCGTCATTAAGGGTAATTATTCGAATAGAATTAGGGACACCATCTTCATTATTGAAAGACGATCAAATTTATAATAGAATTGTTACAAGACATGCTTTTGTAATAATTTTTTTTATAGTAATGCCCTTTATAATTGGAGGTTTTGGAAATTGACTTATTCCTCTTATATTGGGAGCTCCTGACATGGCCTACCCTCGAATAAATAATATGAGATTTTGATTATTACCCCCCTCAATATTGTTATTATTAATAAGAAGAATGGCAAGATCGGGGGCAGGGACTGGTTGGACAGTGTATCCCCCTCTTTCATCTATTTTAGGTCACCCGGGATTAAGAGTTGATTTGGCAATTTTTTCTTTGCATATTGCGGGAGCTTCGTCAATTATAGGAGCAGTAAATTTTATTAGTACAATTATAAATATGCATAATAAAAATCTTAAATTAGAACAGTTAACTTTATTAACATGATCGGTTTTAATTACTGCAATTTTATTATTATTATCTTTGCCAGTTTTAGCTGGAGCTATTACAATATTATTGACAGATCGAAATTTTAATACTACTTTTTTTGATCCCGTGGGGGGTGGTGATCCAATTTTGTATCAACATTTATTT
>IBIHM1201-22|Hedychridium monochroum|COI-5P|OP347206
ATTTTTATATTTTCTTTTTGGTATATGAGCTGGGGTGTTAGGATCATCTTTAAGGATAATTATTCGATTAGAATTAGGGACTCCCTCATCTTTATTAAAAGATGATCAATTGTATAATAGAATTATTACTAGTCATGCTTTTGTAATAATTTTTTTTATAGTCATACCATTTATAATTGGAGGATTTGGAAATTGGTTGATTCCTTTGATATTAGGAGCCCCGGATATAGCCTATCCTCGAATAAATAATATAAGATTTTGATTATTACCTCCATCAATTATTTTATTATTGATAAGAGGGTTTGTAAGATCTGGGGCTGGGACTGGATGAACTGTTTATCCCCCACTATCATCTTTAATGGGCCACTCAGGAAATAGGGTTGATTTAGCAATTTTTTCTTTACATATTGCAGGGGCCTCTTCAATTATAGGAGCTGTAAATTTTATTTCAACTATTTTAAATATGCGAAATAAAAGATTGAAAATAGATCAATTAACTTTATTAACTTGATCAGTTTTTATTACTGCTATTTTGTTGCTTTTATCTTTACCTGTATTAGCGGGGGCAATTACAATATTATTAACAGATCGAAATTTTAATACTTCTTTTTTTGATCCAATTGGAGGTGGGGATCCAATTTTATATCAACATTTATTT
>IBIHM1202-22|Hedychridium chloropygum|COI-5P|OP347187
AATATTATATTTTTTATTTGGTATATGATCTGGGGTTTTAGGTGCTTCCTTAAGTTTAATTATTCGTTTAGAATTAGGATCACCCTCATCTTTATTAAAAGATGATCAATTATATAATAGGATTGTAACTAGACATGCTTTTGTAATGATTTTTTTTATAGTTATACCTTTTATGATTGGTGGTTTTGGGAATTGATTAATCCCATTAATATTAGGGGCCCCCGATATAGCTTTTCCTCGTATAAATAATATAAGATTTTGATTATTACCCCCCTCATTAATTTTATTATTAATAAGAGGATTTGTTAGGTCTGGGGCTGGAACAGGATGAACTGTTTATCCACCACTTTCTTCTTTAATAGGGCACCCTGGAATTAGAGTTGATTTAGCAATTTTTTCTCTTCATTTAGCTGGTGCTTCATCAATTATAGGGGCAATTAATTTTATTGTGACAATTTTGAATATAAAAAATAATAATTTAAAATTTGATCAATTATCTCTATTAATTTGATCTGTAATAATTACAGCAATTTTATTATTATTGTCTTTACCTGTTTTAGCTGGAGCTATTACAATATTATTAACTGATCGAAATTTTAATACATCTTTTTTTGATCCCGTGGGAGGTGGGGATCCAATTTTATATCAACATTTGTTT
>IBIHM1203-22|Hedychridium chloropygum|COI-5P|OP347240
AATATTATATTTTTTATTTGGTATATGATCTGGGGTTTTAGGTGCTTCCCTAAGTTTAATTATTCGTTTAGAATTAGGATCACCCTCATCTTTATTAAAAGATGATCAATTATATAATAGGATTGTAACTAGACATGCTTTTGTAATGATTTTTTTTATAGTTATACCTTTTATGATTGGTGGTTTTGGGAATTGATTAATCCCATTAATATTAGGGGCCCCCGATATAGCTTTTCCTCGTATAAATAATATAAGATTTTGATTATTACCCCCCTCATTAATTTTATTATTAATAAGAGGATTTGTTAGGTCTGGGGCTGGAACAGGATGAACTGTTTATCCACCACTTTCTTCTTTAATAGGGCACCCTGGAATTAGAGTTGATTTAGCAATTTTTTCTCTTCATTTAGCTGGTGCTTCATCAATTATAGGGGCAATTAATTTTATTGTGACAATTTTGAATATAAAAAATAATAATTTAAAATTTGATCAATTATCTCTATTAATTTGATCTGTAATAATTACAGCAATTTTATTATTATTGTCTTTACCTGTTTTAGCTGGAGCTATTACAATATTATTAACTGATCGAAATTTTAATACATCTTTTTTTGATCCCGTGGGAGGTGGGGATCCAATTTTATATCAACATTTGTTT
>IBIHM1204-22|Hedychridium mediocrum|COI-5P|OP347308
AATATTATATTTTTTATTTGGAATATGATCTGGGGTTTTAGGTGCTTCTTTAAGGATAATTATTCGTTTAGAACTTGGATCTCCTTCATCTTTATTAAAAGATGATCAATTGTATAACAGAATTGTAACTAGACATGCTTTTGTAATAATTTTTTTTATAGTTATACCTTTTATAATTGGTGGTTTTGGAAATTGATTGATTCCATTAATATTAGGGGCTCCTGATATGGCTTTCCCTCGGATAAATAATATAAGATTTTGATTATTACCCCCCTCATTAATTTTATTATTGATAAGAGGTTTTGTAAGATCTGGGGCTGGGACAGGTTGAACTGTTTATCCACCTTTATCTTCTTTAATAGGTCATCCTGGAATTAGGGTTGATTTAGCAATTTTTTCTCTTCATTTGGCTGGTGCTTCATCAATTATAGGAGCGATTAATTTTATTGTGACAATTTTAAATATAAAAAATGATAGTTTAAAATTTGATCAATTATCTTTGTTAATTTGATCTGTAATAATTACAGCAATTTTATTATTATTATCTTTACCTGTTTTAGCTGGGGCTATTACAATATTGTTAACTGATCGAAATTTTAATACATCTTTTTTTGATCCTGTAGGTGGGGGTGATCCAATTTTATATCAACATTTATTT
>IBIHM1206-22|Hedychridium roseum|COI-5P|OP347281
GATATTATATTTTTTATTTGGTATATGATCTGGGGTTTTAGGAGCTTCTTTAAGAATAATTATTCGTTTAGAACTTGGATCTCCTTCATCTTTATTAAAAGATGATCAATTGTATAATAGAATTGTAACTAGACATGCTTTTGTAATAATTTTTTTTATAGTTATACCTTTTATAATTGGTGGTTTTGGAAATTGATTAATTCCATTAATATTAGGGGCTCCTGATATAGCTTTTCCTCGTATAAATAATATAAGATTTTGATTATTACCCCCCTCATTAATTTTATTATTAATAAGAGGTTTTGTTAGATCTGGGGCTGGGACAGGTTGAACAGTTTATCCCCCTTTATCTTCTTTAATAGGACATCCTGGAATTAGGGTTGATTTAGCAATTTTTTCTCTTCATTTAGCTGGTGCTTCATCAATTATAGGAGCAATTAATTTTATTGTAACAATTTTAAATATAAAAAATGAAAGATTAAAATTTGATCAGTTGTCTTTATTAATTTGATCTGTAATAATTACAGCAATTTTATTATTATTATCTTTACCTGTTTTAGCTGGTGCAATTACAATATTATTAACTGATCGAAATTTTAATACATCATTTTTTGATCCTGTAGGTGGTGGTGATCCAATTTTATATCAACATTTATTT
>IBIHM1210-22|Hedychridium aereolum|COI-5P|OP347195
CATATTATATTTTTTTTTTGGTATATGATCGGGAGTTTTAGGGGCTTCTCTTAGAGTTATTATTCGTATAGAATTAGGGATTCCCGGGTCTTTATTAAAAGATGATCAAATTTACAATAGAATTATTACAAGTCATGCTTTTGTTATAATTTTTTTTATAGTTATACCTTTTATAATTGGTGGATTTGGGAACTGATTGATTCCCTTAATATTAGGAGCTCCAGATATAGCTTATCCTCGAATAAATAATATAAGATTTTGATTATTGCCCCCCTCAATTTTATTATTATTAATAAGAGGAATTGTAGGTTCAGGGGTAGGGACGGGTTGAACTGTTTATCCCCCTCTCTCATCTATTTTAGGACACCCTAGAATAAGGGTAGATTTAGCAATTTTTTCTTTACATATTGCTGGGGCATCATCAATTATAGGGGCAATTAATTTTATTTCTACAATCTTAAATATACATAATAAAAATTTAAAATTAGACCAATTAACTTTATTAACATGATCTATTTTAATTACAGCAGTTTTATTATTGTTATCTCTTCCGGTATTAGCTGGGGCTATTACAATGCTATTGACTGATCGAAATTTTAATACATCATTTTTTGACCCAATTGGGGGTGGTGATCCAATTTTATATCAGCATTTATTT
>IBIHM1212-22|Hedychridium jucundum|COI-5P|OP347256
TATATTATATTTTCTTTTTGGAATGTGATCGGGGGTTTTGGGGGCTTCGCTTAGGATAATTATTCGGATAGAATTAGGATCACCTTCTTCATTAATTAAGGATGACCAGATTTATAACAGAATTATTACAAGTCATGCTTTTGTAATAATTTTTTTTATGGTTATACCTTTTATAATTGGAGGATTTGGAAATTGACTTATTCCTTTAATGTTAGGGGCTCCTGATATAGCTTATCCTCGAATAAATAATATAAGATTTTGATTATTACCCCCTTCAATTTTGATATTATTATTAAGGAGAGTTGTAGGATCAGGGGTTGGAACAGGATGGACAGTTTATCCTCCTCTCTCGTCTCTTTTAGGTCACCCGAGAATGAGAGTTGATTTAGCAATTTTTTCATTACATATTGCTGGAGCTTCTTCAATTATAGGTGCTATTAATTTTATTTCAACAATTATAAATATACATAATAAAAATTTAAAATTAGATCAATTAACTTTATTAACATGGTCAGTTTTAATTACAGCTATTTTGTTATTATTATCTCTTCCAGTTTTAGCTGGGGCTATTACTATATTATTAACTGATCGAAATTTTAATACTTCATTTTTTGATCCTATTGGAGGGGGGGATCCTATTTTGTATCAACATTTATTT
>IBIHM1213-22|Hedychridium sculpturatum group|COI-5P|OP347181
AATATTATATTTTTTATTTGGTATATGATCTGGGGTCTTAGGTGCTTCTCTAAGTTTAATTATTCGTTTAGAATTAGGATCACCTTCATCTTTATTGAAAGATGATCAATTATATAATAGGATTGTAACTAGACATGCTTTTGTAATGATTTTTTTTATAGTTATACCTTTTATGATTGGTGGTTTTGGGAATTGATTAATCCCATTAATATTAGGGGCCCCCGATATAGCTTTTCCTCGTATAAATAATATAAGATTTTGATTATTACCCCCCTCATTAATTTTATTATTAATAAGAGGATTTGTTAGGTCTGGGGCTGGAACAGGATGAACTGTTTATCCACCACTTTCTTCTTTAATAGGGCACCCTGGAATTAGAGTTGATTTAGCAATTTTTTCTCTTCATTTAGCTGGTGCTTCATCAATTATAGGGGCAATTAATTTTATTGTGACAATTTTGAATATAAAAAATAATAATTTAAAATTTGATCAATTATCCCTATTAATTTGATCTGTAATAATTACAGCAATTTTATTATTATTGTCTTTACCTGTTTTAGCTGGAGCTATTACAATATTATTAACTGATCGAAATTTTAATACATCTTTCTTTGATCCCGTGGGAGGTGGGGATCCAATTTTATATCAACATTTGTTT
>IBIHM1250-22|Chrysura purpureifrons|COI-5P|OP347296
AATATTGTATTTTATATTTGGAATATGATCAGGGATAGTAGGGACAAGGTTAAGAATATTAATTCGTATAGAATTAGGGGTTCCTGGTTCATTTATTAAAAATGATCAAATTTATAATGTTTTAATTACAAGACATGCTTTTGTTATAATTTTTTTTATAGTTATACCATTTATAATTGGGGGGTTTGGAAATTGATTAGTACCATTAATATTAGGATCTCCAGATATAGCGTACCCTCGAATAAATAATATAAGATTTTGATTATTACCACCTTCAATAATTTTAATAATATTTAGAAGGATTATTGGAAGAGGAGTTGGAACAGGATGAACTGTGTATCCTCCATTATCATCTT---TAGGACATGTAGGAATAAGAGTAGATTTATCAATTTTTTCTTTACATATTGCGGGGATTTCATCAATTATAGGAGCAATTAATTTTATTGTAACAATTTTAAATATACATATAAAAAGATTAAAGATAGATCAATTATATTTATTAGTATGATCAATTTTAATTACAGCAATTTTATTATTATTATCATTACCTGTGTTAGCAGGTGCTATTACTATATTATTAACTGATCGAAATATTAATACATCTTTTTTTGATCCTGCAGGTGGGGGTGACCCAATTTTATATCAACATTTATTT
>IBIHM1056-22|Stilbum calens|COI-5P|OP347306
AATATTATATTTTATTTTTGGAATTTGATCTGGTATAGTTGGATTAAGTATAAGAGTTTTAATTCGATTAGAATTAGGTAGAGGTGGTACCCTCCTTAATAATGATCAAATTTATAATTCTTTAGTCACTAGTCATGCTTTTGTAATAATTTTTTTTATAGTTATACCTTTTATAATTGGGGGTTTTGGAAATTGATTAGTTCCTATTATAATAGGAGTTCCTGATATAGCATTTCCTCGAATAAATAATATAAGATTTTGATTATTACCTCCTTCATTAATAATATTACTTTTTAGTAATATAATTAGAGATGGTGTTGGAACAGGTTGAACTGTTTATCCTCCTCTTTCATCATTAATTGGTCATCCTGGAATTAGGGTTGATTTAGGTATTTTTTCTTTACATATTGCTGGAATTTCATCAATTATGGGTGCATTAAATTTTATTACAACTATTTTAAATATACGAATAAAAGAATTAGATTTAAGACAGATATATTTATTTGTTTGATCAGTTTTAATTACTGCTATTCTTTTATTATTATCATTACCAGTCTTAGCGGGTGCAATTACTATATTATTAAGAGATCGTAATTTAAATACTTCATTTTTTGATCCTATAGGTGGTGGTGATCCAGTTTTATATCAACATTTATTT
>IBIHM1070-22|Chrysis germari|COI-5P|OP347229
AATATTATATTTTATGTTTGGGATATGATCGGGAATAGTGGGAACAGCTATAAGAATAATAATTCGAATAGAATTGGGTATTCCAGGTTCAATAATTAAAAATGATCAAATTTATAATGTGTTAATTACAAGACATGCATTTGTAATAATTTTTTTTATAGTTATACCATTTATAATTGGAGGATTTGGAAATTGATTAGTTCCTTTAATATTAAGATCTCCTGATATAGCGTATCCACGAATGAATAATATAAGATTTTGATTATTACCTCCATCAATAATTTTAATAATAATAAGGAGAGTGGTAGGAAGAGGAGTAGGAACAGGATGGACAGTATACCCACCGTTATCATCAA---TAGGACATGTAGGAATAAGTGTTGATTTATCAATTTTTTCATTACATATTGCAGGAATTTCTTCAATTATAGGGGCAATTAATTTTATTGTTACAATTTTAAATATACATTTAAAAAGAATAAAAATAGATCAATTAAGATTATTAATTTGATCAATTATAATTACAGCAATTTTATTATTACTTTCATTACCAGTATTGGCTGGAGCTATTACAATATTATTAACTGATCGAAATATTAATACTTCATTTTTTGATCCTGCAGGAGGGGGAGATCCAATTTTATATCAACACTTATTT
>IBIHM1074-22|Chrysis elegans|COI-5P|OP347219
AATATTATATTTTTTATTTGGGATATGATCAGGAATAGTAGGGACAAGGTTGAGAATAATTATTCGATTAGAATTGGGAATTCCTGGTTCGTTAATTCAAAATGATCAGATTTATAATACATTAATTACGAGTCATGCATTTATTATAATTTTTTTTATGGTTATACCTTTTATAATTGGTGGGTTTGGAAATTGGTTAGTTCCATTAATATTAGGAGCTCCGGATATGGCATACCCTCGATTAAATAATATAAGATTTTGATTATTACCTCCTTCAATGATTTTAATAATTTATAGGAGATTAGTGGGAAGAGGAGTTGGTACTGGATGAACTGTTTATCCTCCTTTATCATCTT---TAGGGCATGTAGGAATGAGAGTAGATTTGTCAATTTTTTCATTACATATTGCAGGAATTTCATCAATTATAGGTGCTATTAATTTTATTGTAACAATTTTAAATATACATTCGAAAGGATTAAAAATAGATCAAGTTTATTTATTAGTATGATCGGTTATAATTACTGCAATTTTATTATTATTGTCATTACCAGTGTTGGCAGGAGCAATTACTATGTTATTAACAGATCGAAATATAAATACGTCATTTTTTGATCCTGCTGGGGGGGGTGATCCAATTTTATATCAGCATTTATTT
>IBIHM1079-22|Chrysis mysticalis|COI-5P|OP347245
AATATTATATTTTTTTTTTGGTATATGATCGGGAATAGTTGGAACAGCATTAAGTATATTTATTCGGATAGAATTGGGAATTCCAGGGAGATTTATTAAGAATGATCAAGTTTATAATGTGTTGATTACAAGACATGCTTTTGTAATAATTTTTTTTATAGTTATACCATTTATAATTGGTGGGTTTGGAAATTGATTAGTTCCTTTAATATTAGGATCTCCTGATATAGCATATCCTCGTTTAAATAATATAAGATTTTGATTGTTACCTCCATCATTAACATTATTAATATTTAGAAGATTTATTGGTAGAGGTGTAGGAACAGGGTGAACAATTTATCCACCATTATCATTATTAATTGGTCATAGAAGAATAAGAGTGGATTTATCAATTTTTTCATTACATTTAGCAGGAATTTCATCAATTATAGGGGCAATTAATTTTATTGTAACAATTTATAATATACATTTAAAGGGATTAAAAATAGATCAACTATATTTATTAATTTGATCTATTTTAATTACAGCAATTTTATTATTATTATCATTACCAGTTTTAGCAGGAGCTATTACTATATTATTAACAGATCGAAATTTAAATACTTCATTTTTTGATCCAGCAGGGGGAGGGGATCCAATTTTATATCAACATTTATTT
>IBIHM1083-22|Chrysis berlandi|COI-5P|OP347200
AATATTATATTTTTTATTTGGGATATGGTCGGGAATAGTAGGAACAAGATTAAGAATATTAATTCGAATAGAATTAGGAATTCCTGGATCTTTAATTAAAAATGATCAAATTTATAATGTATTAATTACAAGTCATGCATTTGTAATAATTTTTTTTATAGTTATACCATTTATAATTGGAGGATTTGGGAATTGACTTGTACCTTTAATGTTAGGATCTCCAGATATAGCATATCCACGAATAAATAACATAAGATTTTGATTGTTACCACCATCAATAATATTAATATTATTTAGAAGAGTTGTTGGAAGAGGAAGAGGTACAGGATGAACAGTGTATCCACCTTTATCATCTT---TAGGACATGTAGGTATTAGTGTGGATTTAGCTATTTTTTCATTACATATAGCAGGAATTTCATCAATTATAGGAGCAATTAATTTTATTGTAACAATTTTAAATATGCATTTAAAAAGATTAAAATTAGATCAATTATATTTATTAGTTTGATCAGTAATAATTACAGCAATTTTATTGTTATTGTCATTACCAGTATTAGCTGGGGCAATTACTATATTATTAACTGATCGAAATATTAATACATCATTTTTTGATCCTGCTGGAGGAGGTGATCCGATTTTATATCAACATTTATTT
>IBIHM1094-22|Chrysura purpureifrons|COI-5P|OP347286
AATATTATATTTTATATTTGGAATATGATCAGGAATAGTGGGGACAAGGTTAAGAATATTAATTCGTATAGAATTGGGGATTCCTGGTTCATTTATTAAAAATGATCAAATTTATAATGTTTTAATTACAAGACATGCTTTTGTTATAATTTTTTTTATAGTTATACCGTTTATAATTGGGGGATTTGGAAATTGATTAGTACCATTAATATTAGGATCTCCAGATATAGCATATCCTCGGATGAATAATATAAGATTTTGATTATTACCACCTTCAATAATTTTAATAATATTTAGAAGGATTATTGGAAGAGGAGTTGGAACAGGATGAACTGTGTATCCCCCATTATCATCTT---TAGGTCATGTAGGAATAAGAGTAGATTTATCAATTTTTTCTTTACATATTGCAGGGATTTCATCTATTATAGGGGCAATTAATTTTATTGTAACAATTTTAAATATACATATAAAAAGATTAAAAATAGATCAATTGTATTTATTAGTATGATCTATTTTAATTACAGCAATTTTATTATTATTATCATTACCTGTGTTAGCAGGTGCAATTACTATATTATTAACTGATCGAAATATTAATACATCTTTTTTTGATCCTGCAGGTGGGGGTGATCCAATTTTATATCAACATTTGTTT
>IBIHM1111-22|Holopyga fastuosa|COI-5P|OP347190
TATATTATATTTTTTATTTGGAATATGAGCTGGCGTATTAGGGGCATCATTTAGGGTAATTATTCGATTAGAATTGGGGTTACCTGGTTCTTTGATTAAGGATGATCAAATTTATAATAGATTAATTACAAGACATGCTTTTATTATAATTTTTTTTATAGTTATACCTTTTATAATTGGAGGTTTTGGAAATTGATTAATTCCTTTAATATTGGGTGTTCCTGATATAGCATTTCCTCGGATGAATAATATAAGATTTTGATTATTACCTCCTTCATTATTTTTATTATTAATAAGAGGATTTATGAGTGTGGGTACGGGGACAGGATGAACGGTCTACCCTCCATTATCTTCAAATTTAGGTCATTTTGGGATTAGGGTAGATTTATCAATTTTTTCTTTACATATTGCTGGGATTTCTTCAATTATGGGGGCAATTAATTTTATTTCTACTATTATAAATATATATAATAAAAATATGAAAATAGACCAACTTGCATTATTTGTTTGATCAGTAGTAATTACTGCTATTTTATTATTGTTATCTTTACCAGTTTTAGCTGGAGCTATTACAATATTATTAACTGATCGGAATTTTAATACTTCTTTTTTTGATCCTGTAGGGGGAGGGGATCCTATTTTATATCAGCATTTATTT
>IBIHM1116-22|Hedychridium subroseum prochloropygum|COI-5P|OP347209
AATATTATATTTTTTATTTGGTATATGATCTGGGGTTTTAGGTGCTTCTTTAAGAATAATTATTCGTTTAGAATTAGGTTCACCAGCATCTCTATTAAAAGATGATCAATTATATAATAGGATTGTTACTAGTCATGCTTTTGTTATAATTTTTTTTATAGTTATACCTTTTATAATTGGGGGTTTTGGTAATTGATTAATTCCATTAATATTGGGGGCACCTGATATGGCTTTTCCTCGAATAAATAATATAAGATTTTGATTATTACCTCCCTCATTAATTTTATTATTAATAAGTGGATTTGTTAGATCTGGGGCTGGGACTGGTTGAACTGTTTACCCACCTCTCTCTTCTTTGATAGGGCACCCTGGAATTAGGGTTGATTTGGCAATTTTTTCTTTACATTTAGCTGGTGCATCATCTATTATAGGGGCAATTAATTTTATTGTAACAATTTTAAATATAAAAAATGATAATTTAAAATTTGATCAATTATCTTTATTAATTTGATCTGTAATAATTACAGCAGTTTTATTATTATTATCTCTACCTGTTTTAGCTGGGGCTATTACAATATTATTAACTGATCGTAATTTTAATACTTCTTTTTTTGACCCTGTAGGGGGAGGAGACCCAATTTTGTATCAACATTTATTT
>IBIHM1123-22|Hedychrum nobile|COI-5P|OP347266
TATATTATATTTTTTATTTGGAATATGATCAGGAGTTTTAGGTTCTTCATTAAGAATAATTATTCGATTAGAGTTGGGATTTTCAGGTTCATTAATTAAAGATGATCAATTTTATAATAGGGTAATTACAATACATGCATTTGTGATAATTTTTTTTATAGTTATACCTTTTATGATTGGTGGATTTGGAAATTGATTAATTCCTTTAATATTAGGTGCTCCTGATATAGCTTATCCTCGAATAAATAATATAAGGTTTTGATTATTACCCCCATCAATTTTATTTTTATTATTGAGTGGTTTTGTTAGATCGGGTTGCGGGACTGGGTGGACTGTGTATCCTCCTCTCTCTTCATTATTAGGTCATTCAGGAATTAGGGTTGATTTAGCAATTTTTTCTTTGCATATTGCTGGGGTCTCATCAATTATAGGGGCAGTAAATTTTATTTCTACTATTATAAATATACGTAGATTTTCATTAAAGATAGATCAATTAACTTTATTAACATGGTCAATTATTATTACTGCAATTTTATTATTACTATCTCTTCCAGTTTTAGCTGGTGCAATTACTATATTATTAACTGATCGAAATTTTAATACTTCATTTTTTGATCCCATGGGAGGTGGGGACCCAATTCTTTATCAACATTTATTT
>IBIHM1135-22|Chrysis berlandi|COI-5P|OP347250
AATGTTATATTTTTTATTTGGGATATGGTCGGGAATAGTAGGAACAAGATTAAGAATATTAATTCGAATAGAATTAGGAATTCCTGGATCTTTAATTAAAAATGATCAAATTTATAATGTATTAATTACAAGTCATGCATTTGTAATAATTTTTTTTATAGTTATACCATTTATAATTGGAGGATTTGGGAATTGACTTGTACCTTTAATGTTAGGATCTCCAGATATAGCATATCCACGAATAAATAACATAAGATTTTGACTGTTACCACCATCAATAATATTAATATTATTTAGAAGAGTTGTTGGAAGAGGAAGAGGTACAGGATGAACAGTGTATCCACCTTTATCATCTT---TAGGACATGTAGGTATTAGTGTGGATTTAGCTATTTTTTCATTACATATAGCAGGAATTTCATCAATTATAGGAGCAATTAATTTTATTGTAACAATTTTAAATATGCATTTAAAAAGATTAAAATTAGATCAATTATATTTATTAGTTTGATCAGTAATAATTACAGCAATTTTATTATTATTGTCATTACCAGTATTAGCTGGGGCAATTACTATATTATTAACTGATCGAAATATTAATACATCATTTTTTGATCCTGCTGGAGGAGGTGATCCGATTTTATATCAACATTTATTT
>IBIHM1142-22|Chrysis integra|COI-5P|OP347285
AATATTATATTTTATATTTGGATTATGATCAGGAATAATAGGAACAGGATTAAGAGTTTTAATTCGAATAGAATTAGGAGTTTCAGGTTCTTTAATTAAAAATGATCAAATTTATAATGTATTAATTACTAGGCATGCTTTTATTATGATTTTTTTTATAGTAATGCCTTTTATAATTGGAGGTTTTGGTAATTGATTAATTCCATTAATATTAGGGGCTCCGGATATAGCTTACCCACGAATAAATAATATAAGATTTTGATTATTACCTCCATCAATAATTTTAATAATTTTTAGATCATTGATTGGAAGAGGAGTTGGGACAGGATGAACAGTTTATCCACCATTGTCAACAA---TAGGACATATTGGAATAAGAGTTGATTTATCAATTTTTTCATTACATTTAGCAGGGATTTCATCAATTATAGGGTCAATTAATTTTATTGTAACTATTTTAAATATGCATTTAAAAAGATTAAAATTAGATCAATTATATTTATTAGTTTGATCAATTATAATTACAGCTATTTTATTATTATTATCATTACCAGTTTTAGCTGGTGCTATTACAATATTATTAACTGATCGTAATATTAATACATCTTTTTTTGATCCTGCAGGTGGAGGGGATCCAATTTTATATCAACATTTATTT
>IBIHM1144-22|Chrysis chrysoscutella|COI-5P|OP347305
AATATTATATTTTATATTTGGGATATGATCAGGAATAGTAGGAACAGCTATAAGAATAATAATTCGAATAGAATTAGGAACACCAGGATCATTTATTAAGAATGATCAAATTTATAATGTTTTGATTACAAGACATGCTTTTGTAATAATTTTTTTTATAGTTATACCAATTATAATTGGGGGGTTTGGAAATTGATTAATTCCTTTAATGTTGAGATCTCCAGATATAGCATATCCTCGGATAAATAATATAAGATTTTGATTATTACCACCTTCAATAATTTTAATAATAAGAAGAAGAATTGTAGGGGAAGGTGTAGGAACAGGGTGAACTGTGTATCCTCCATTATCATCAA---TTGGTCATGTAGGAATTAGAGTTGATTTATCAATTTTTTCTTTACATATTGCTGGAATTTCTTCTATTATAGGGGCTATTAATTTTATTGTAACAATTATAAATATACATTTAAAAAGTTTGAAGAAAGATCAATTAACATTATTAATTTGATCAATTATAATTACAGCAATTTTATTATTAATTTCTTTACCAGTTTTAGCTGGTGCTATTACAATATTATTAACTGATCGAAATATTAATACTTCATTTTTCGATCCTGCTGGAGGTGGTGATCCAATTTTATATCAACATTTATTT
>IBIHM1148-22|Chrysis lusitanica|COI-5P|OP347197
GATATTATATTTTTTATTTGGGATATGATCTGGTATAGTAGGAACAGCATTAAGAATAATGATTCGAATAGAATTAGGAATTCCTGGGTCTTTAATTAAAAATGATCAAATTTATAATGTTTTAATTACAAGGCATGCATTTGTTATAATTTTTTTTATAGTTATACCTTTTATAATTGGGGGATTTGGGAATTGGTTAGTTCCATTAATATTAATATCTCCAGATATAGCTTATCCTCGAATAAATAATATGAGATTTTGATTATTACCACCTTCAATAATTTTAATAATTTTTAGTAGATTAGTTGGAGGTGGGGTTGGAACAGGATGAACAGTTTATCCACCTCTTTCTTCATTAGTTGGACATACTGGAATAAGAGTAGATTTAAGAATTTTTTCTTTACATATTGCAGGAATTTCTTCAATTATAGGGGCAATTAATTTTATTGTAACAATTTTAAATATACATTTAAAGAGGTTAAAATTAGATCAAATTTATTTATTAGTTTGATCAATTTTTATTACTGCTATTTTATTATTATTATCATTACCAGTTTTAGCAGGTGCAATTACTATATTATTAACAGATCGAAATTTAAATACTTCATTTTTTGATCCCGCAGGGGGAGGAGATCCTATTTTATATCAACATTTATTT
>IBIHM1181-22|Holopyga fastuosa|COI-5P|OP347253
AATATTATATTTTTTGTTTGGAATATGGGCTGGAGTTTTGGGTGCATCATTTAGAGTAATTATTCGATTGGAGTTGGGATCATCCGGGTCATTAATTAAAGACGATCAGATTTATAATAGGTTGATTACAAGTCATGCTTTTATTATAATTTTTTTTATAGTCATGCCTTTTATAATTGGAGGTTTTGGAAATTGATTAATTCCTTTAATGTTAGGAGTCCCAGATATAGCATTTCCTCGTATAAATAATATGAGATTTTGACTTTTACCTCCTTCATTATTTTTATTACTAATGAGAGGTTTTATGAGTGTAGGTACAGGAACTGGGTGAACAGTCTATCCTCCTTTGTCTTCAAATTTAGGACATTTTGGGGTTAGAGTAGATTTATCAATTTTTTCTTTACATATTGCTGGAATTTCTTCAATTATAGGAGCAATCAATTTTATTTCAACGATTTTAAATATGTATAATAAAAATATAAAAATAGATCAACTTGCATTATTTGTTTGGTCGGTTGTTATTACTGCTATTTTATTATTATTATCATTACCTGTTTTAGCTGGAGCTATTACAATATTATTGACTGATCGAAATTTTAATACTTCTTTTTTTGATCCTGTAGGGGGAGGGGATCCTATTTTATATCAGCATTTATTT
>IBIHM1208-22|Hedychridium cupratum|COI-5P|OP347252
AATATTATATTTTTTATTTGGTATATGATCAGGTGTATTGGGTGCTTCTTTAAGGGTAGTTATTCGTTTAGAGTTGAGAGTTCCGTCATCTGTTTTAAAAGATGATCAATTATATAATAGTATTATTACAAGTCATGCTTTTGTTATAATTTTTTTTATAGTTATACCTTTTATAATTGGTGGTTTTGGAAATTGGTTAATTCCCTTGATATTAGGGGCACCGGATATGGCTTTTCCTCGGATAAATAATATGAGATTTTGATTGCTCCCACCTTCAATTTTTTTATTATTGATAAGGGGTTTTGTGGGTTCGGGAGTAGGGACGGGGTGGACAGTTTATCCACCCCTCTCATCTTTATTAGGTCATCCAAGAATGAGGGTAGATTTAGGTATTTTTTCCCTTCACATAGCAGGGGCTTCATCAATTATAGGGGCTGTAAATTTTATTGCAACTATTTTAAATATAAAAAATGATAATTTGAAGTTTGATCAGTTGAGTTTATTAATTTGATCTGTTTTTATTACAGCTATTTTGTTATTGTTATCACTTCCAGTTTTAGCTGGGGCTATTACAATATTATTAACTGATCGAAATTTTAATACATCTTTTTTTGATCCTGTTGGAGGGGGGGATCCTATTTTATATCAACATTTGTTT
>IBIHM1211-22|Hedychridium jucundum|COI-5P|OP347170
TATATTATATTTTCTTTTTGGAATGTGATCGGGGGTTTTGGGGGCTTCGCTTAGGATAATTATTCGGATAGAATTAGGATCACCTTCTTCATTAATTAAGGATGACCAGATTTATAACAGAATTATTACAAGTCATGCTTTTGTAATAATTTTTTTTATGGTTATACCTTTTATAATTGGAGGATTTGGAAATTGACTTATTCCTTTAATGTTAGGGGCTCCTGATATAGCTTATCCTCGAATAAATAATATAAGATTTTGATTATTACCCCCTTCAATTTTGATATTATTATTAAGGAGAGTTGTAGGATCAGGGGTTGGAACAGGATGGACAGTTTATCCTCCTCTCTCGTCTCTTTTAGGTCACCCGAGAATGAGAGTTGATTTAGCAATCTTTTCATTACATATTGCTGGAGCTTCTTCAATTATAGGTGCTATTAATTTTATTTCAACAATTATAAATATACATAATAAAAATTTAAAATTAGATCAATTAACTTTATTAACATGGTCAGTTTTAATTACAGCTATTTTGTTATTATTATCTCTTCCAGTTTTAGCTGGGGCTATTACTATATTATTAACTGATCGAAATTTTAATACTTCATTTTTTGATCCTATTGGAGGGGGGGATCCTATTTTGTATCAACATTTATTT
